# Supplementary material for: Lasting Lower Rhine-Meuse forager ancestry shaped Bell Beaker expansion
Source: Nature. Author manuscript; Available in PMC 2026 Mar 12. (PMC12978843; doi:10.1038/s41586-026-10111-8)
Supplement: LowerRhineMeuse_SupplementaryTables [file NIHMS2148481-supplement-LowerRhineMeuse_SupplementaryTables.xlsx]

## Sheet: Supp. Table 1
Supplementary Table 1. Ancient individuals from the Lower Rhine-Meuse area (both published and unpublished) included in this study.
Genetic ID (suffixes: ".TW" is Twist data with each position in the genome represented by a randomly chosen sequence, ".AG" is 1240k data with each position in the genome represented by a randomly chosen sequence, ".SG" is shotgun data with each position in the genome represented by a randomly chosen sequence)	Master ID	Skeletal code (excavation code (when available)_individual codes_sample code)	Skeletal element	Publication	Representative contact	Method for Determining Date; unless otherwise specified, calibrations use 95.4% intervals from OxCal v4.4.2 Bronk Ramsey (2009); r5; Atmospheric data from Reimer et al (2020)	Date mean in BP in years before 1950 CE [OxCal mu for a direct radiocarbon date, and average of range for a contextual date]	Date standard deviation in BP [OxCal sigma for a direct radiocarbon date, and standard deviation of the uniform distribution between the two bounds for a contextual date]	Full Date One of two formats. (Format 1) 95.4% CI calibrated radiocarbon age (Conventional Radiocarbon Age BP, Lab number) e.g. 2624-2350 calBCE (3990±40 BP, Ua-35016). (Format 2) Archaeological context range, e.g. 2500-1700 calBCE	Age at Death from physical anthropology	Period	Locality	Site name	Political Entity	Latitude	Longitude	No. Libraries	Library type (minus=no.damage.correction, half=damage.retained.at.last.position, plus=damage.fully.corrected, ds=double.stranded.library.preparation, ss=single.stranded.library.preparation)	Libraries	Data type	1240k coverage	SNPs hit on 1240K targets	Sex ratio [Y/(Y+X) counts]	Molecular Sex	Family ID and position within family	Sum total of ROH segments >4cM	Sum total of ROH segments >20cM	Y haplogroup in terminal mutation notation	Y haplogroup in ISOGG v15.73 notation	Comments on Y-chr	mtDNA coverage	mtDNA haplogroup
I7018.AG	I7018	BELG_7764	bone	This study	Pinhasi, Ron	Direct: IntCal20	10355	71	8547-8293 calBCE (9190±45 BP, PSUAMS-7873)	..	RhineMeuse_Mesolithic	Lustin	Grotte Rousseau	Belgium	50.379	4.896	5	ds.half,ds.half,ds.half,ds.half,ds.half	S7018.E1.L1,S7018.E1.L5,S7018.E1.L4,S7018.E1.L3,S7018.E1.L2	1240k	1.90258	854734	0.3894	M	n/a (no close relatives detected)	51.9111	0	I-S21825	I2a1a1b	..	419.829	U5b2a
I7015.AG	I7015	BELG_6598	bone	This study	Pinhasi, Ron	Context: Archaeological - Period	8700	1299	9000-4500 BCE	..	RhineMeuse_Mesolithic	Sambreville	Claminforge	Belgium	50.41	4.62	1	ds.half	S7015.E1.L1	1240k	0.639381	493711	0.0082	F	n/a (no close relatives detected)	92.8821	0	n/a (female)	n/a (female)	..	122.27	U5b1b
I7010.AG	I7010	BELG_265	bone	This study	Pinhasi, Ron	Context: Archaeological - Period	8700	779	8000-5500 BCE	..	RhineMeuse_Mesolithic	Thon	Grotte de la Faille du Burin	Belgium	50.477	5	3	ds.half,ss.USER,ss.USER	S7010.E1.L2,S7010.E1.L5,S7010.E1.L6	1240k	0.0285215	29489	0.4042	M	n/a (no close relatives detected)	n/a (<300K SNPs)	n/a (<300K SNPs)	I	I	..	5.53504	U5b1+16189+@16192
SPI001.AG	SPI001	2212/2:1	tooth (molar)	This study	Wolfgang Haak	Direct: IntCal20	7409	54	5558-5373 calBCE (6510±40 BP; Poz-103001)	40 yrs	RhineMeuse_Mesolithic	Spiekeroog	-	Germany	53.7842	7.73535	1	ss.minus	SPI001_ss.A0101	1240k	0.166	269540	0.3589	M	n/a (no close relatives detected)	n/a (<300K SNPs)		I-SK1271	I2a2b		29.4807	U5b2a1a
I38450.TW	I38450	98POL_V24337_M105	petrous (cochlea)	This study	Altena, Eveline; Hamburg, Tom	Context: Archaeological	7325	43	5450-5300 BCE	30-60 yrs	RhineMeuse_Mesolithic	Hardinxveld-Giessendam	Polderweg	Netherlands	51.832	4.875	2	ss.USER,ss.USER	S38450.Y1.E3.L1,S38450.Y1.E4.L1	Twist1.4M	0.4018	345337	0.362	M	n/a (no close relatives detected)	56.4623	0	I-L596	I2a2	..	1.463	n/a (<2x)
AAT001.AG	AAT001	AA3	Petrous	PosthYuNature2023	Posth, Cosimo; Yu, He; Kraude, Johannes	Direct: IntCal20	10835	159	9160-8623 calBCE (9500±75 BP, OxA-4917)	..	RhineMeuse_Mesolithic	Dinant	Abri des Autours	Belgium	50.2	4.89	1	ds.half	AAT001.A0101	1240k	5.44503	1026455	0.0059	F	n/a (no close relatives detected)	112.747	0	n/a (female)	n/a (female)	..	16.2672	U5a2
MPR001.AG	MPR001	MPR-1	Petrous	PosthYuNature2023	Posth, Cosimo; Yu, He; Kraude, Johannes	Direct: IntCal20	10451	122	8731-8294 calBCE (9270±90 BP, OxA-5042)	..	RhineMeuse_Mesolithic	Malonne	Petit Ri	Belgium	50.43	4.8	1	ds.half	MPR001.A0101	1240k	3.2799	1006383	0.0061	F	n/a (no close relatives detected)	70.551	0	n/a (female)	n/a (female)	..	14.7319	U5b2a
DOG007.AG	DOG007	U 2014/12.3, V001_M001	tooth	PosthYuNature2023	Posth, Cosimo; Yu, He; Krause, Johannes	Direct: IntCal20	9380	73	7576-7201 calBCE (8370±50 BP, GrA-11642)	..	RhineMeuse_Mesolithic	Doggerland	-	Netherlands	53	2.54	2	ds.minus,ss.minus	DOG007.A0101,DOG007.A0102	1240k	1.0569	683290	0.3795	M	n/a (no close relatives detected)	72.2314	25.0881	I-S6724	I2a2a~	..	72.881	K1e
DOG001.AG	DOG001	V002_M003	Femur	PosthYuNature2023	Posth, Cosimo; Yu, He; Krause, Johannes	Direct: IntCal20	9592	45	7730-7586 calBCE (8627±35 BP, MAMS-48201)	..	RhineMeuse_Mesolithic	Doggerland	Eurogeul	Netherlands	51.98	4.07	2	ds.minus,ss.minus	DOG001.A0101,DOG001.A0102	1240k	0.8345	559753	0.3973	M	n/a (no close relatives detected)	47.158	0	I-Y3259	I2a1b1	..	5.91454	U5b1b
DOG002.AG	DOG002	U 2014/12.4, V003_M006	Mandible	PosthYuNature2023	Posth, Cosimo; Yu, He; Krause, Johannes	Direct: IntCal20	10247	40	8421-8238 calBCE (9091±37 BP, MAMS-34582)	..	RhineMeuse_Mesolithic	Doggerland	West of Brown Bank	Netherlands	52.36	3.27	2	ds.minus,ss.minus	DOG002.A0101,DOG002.A0102	1240k	0.5555	434241	0.3965	M	n/a (no close relatives detected)	87.9729	0	I-Y3104	I2a1a2	..	2.24178	U5b2a1a
I13024.TW	I13024	98POL_grave 1, V28578_M021	petrous	This study	Altena, Eveline; Hamburg, Tom	Context: based on reservoir effect, C14 date has been corrected by Dreshaj et al. 2023	7350	58	5500-5300 BCE	40-60 yrs	RhineMeuse_Mesolithic	Hardinxveld-Giessendam	Polderweg	Netherlands	51.832	4.875	6	ds.half,ds.half,ds.half,ds.half,ds.half,ds.half	S13024.E1.L9,S13024.E1.L8,S13024.E1.L6,S13024.E1.L5,S13024.E1.L3,S13024.E1.L2	Twist1.4M	0.113837	103965	0.017	F	n/a (no close relatives detected)	n/a (<300K SNPs)	n/a (<300K SNPs)	n/a (female)	n/a (female)	..	4.6855	U5b2a
I12091.AG.TW	I12091	NGKL10_S035, ID1_M717	petrous	This study	Altena, Eveline	Context: based on stratigraphical analysis, radiocarbon dates proved unreliable	6275	144	4400-4250 BCE	14-18 yrs	RhineMeuse_EN_Swifterbant	Nieuwegein	het Klooster, location A	Netherlands	52.02	5.124	2	ds.half,ds.half	S12091.E1.L1,S12091.E1.L2	1240k,Twist1.4M	0.717544	503422	0.3857	M	n/a (no close relatives detected)	23.5688	0	I-Y3749	I2a1a2	..	112.854	K1a4a1b
I12093.AG	I12093	NGKL10_S292, ID5_M745	petrous	This study	Altena, Eveline	Context: based on stratigraphical analysis, radiocarbon dates proved unreliable	6150	58	~4200 BCE	20-30 yrs	RhineMeuse_EN_Swifterbant	Nieuwegein	het Klooster, location A	Netherlands	52.02	5.124	1	ds.half	S12093.E1.L1	1240k	1.65314	681240	0.0117	F	Nieuwegein Family A (2 members) (I12093 and I12094 are mother and daughter)	18.1271	0	n/a (female)	n/a (female)	..	259.707	U5b2b
I12094.AG.TW	I12094	NGKL10_S292, ID6_M773	petrous	This study	Altena, Eveline	Context: based on stratigraphical analysis, radiocarbon dates proved unreliable	6150	58	~4200 BCE	c.3 months	RhineMeuse_EN_Swifterbant	Nieuwegein	het Klooster, location A	Netherlands	52.02	5.124	2	ds.half,ds.half	S12094.E1.L1,S12094.E1.L2	1240k,Twist1.4M	0.327701	285721	0.0135	F	Nieuwegein Family A (2 members) (I12093 and I12094 are mother and daughter)	n/a (<300K SNPs)	n/a (<300K SNPs)	n/a (female)	n/a (female)	..	152.238	U5b2b
I17968.TW	I17968	NGKL10_S157, ID4_M796	petrous	This study	Altena, Eveline	Context: based on stratigraphical analysis, radiocarbon dates proved unreliable	6275	50	4400-4250 BCE	18-25 yrs	RhineMeuse_EN_Swifterbant	Nieuwegein	het Klooster, location A	Netherlands	52.02	5.124	4	ss.USER,ss.USER,ss.USER,ss.USER	S17968.Y2.E1.L1,S17968.Y2.E2.L1,S17968.Y2.E3.L1,S17968.Y2.E4.L1	Twist1.4M	0.0404	41972	0.019	F	n/a (no close relatives detected)	n/a (too few SNPs)	n/a (too few SNPs)	n/a (female)	n/a (female)	..	4.775	H+152
I38442.TW	I38442	Via2170_grave 2, S454_V9948	petrous (cochlea)	This study	Altena, Eveline; Leije van der, Judith	Context: based on stratigraphical analysis and associated ceramics on the site; C14 dates failed	4000	346	4600-3400 BCE	5 yrs +/- 16 months	RhineMeuse_MN_Swifterbant/Hazendonk	Angeren	Kampsepad Zuid	Netherlands	51.944	5.988	2	ss.USER,ss.USER	S38442.Y1.E3.L1,S38442.Y1.E4.L1	Twist1.4M	0.4811	411543	0.377	M	n/a (no close relatives detected)	17.9904	0	I-S6635	I2a2a	..	0.426	n/a (<2x)
SWA002.AG	SWA002	S2_skelet III_M079	petrous	This study	Altena, Eveline; Wolfgang Haak	Context: Archaeological	6055	43	4180-4030 BCE	20-35 yrs	RhineMeuse_MN_Swifterbant	Swifterbant	S2	Netherlands	52.5839	5.5817	1	ss.USER	SWA002_ss.A0101	1240k	0.421663	341152	0.3264	M	n/a (no close relatives detected)	31.4267	0	I-M423	I2a1a2	..	0.383367	N/A
SWA004.AG	SWA004	S2_skelet IV_M081	petrous	This study	Altena, Eveline; Wolfgang Haak	Context: Archaeological	6055	43	4180-4030 BCE	20-55 yrs	RhineMeuse_MN_Swifterbant	Swifterbant	S2	Netherlands	52.5839	5.5817	1	ss.USER	SWA004_ss.A0101	1240k	4.60679	1081982	0.3468	M	n/a (no close relatives detected)	16.168	0	I-M423	I2a1a2	..	1.34607	U5b2a1a2
SWA001.AG	SWA001	S2_skelet II_M078	tooth	This study	Altena, Eveline; Wolfgang Haak	Context: Archaeological	6055	43	4180-4030 BCE	35 yrs	RhineMeuse_MN_Swifterbant	Swifterbant	S2	Netherlands	52.5839	5.5817	1	ss.USER	SWA001_ss.A0101	1240k	0.199401	174097	0.0082	F	n/a (no close relatives detected)	n/a (<300K SNPs)	n/a (<300K SNPs)	n/a (female)	n/a (female)	..	0.442392	H1i
I33738.TW	I33738	skelet I_M95	petrous	This study	Altena, Eveline	Direct: IntCal20	6098	63	4249-4050 calBCE (5325±25 BP, PSUAMS-12655)	30-60 yrs	RhineMeuse_MN_Swifterbant	Zoelen	de Beldert	Netherlands	51.926	5.434	1	ds.half	S33738.Y1.E1.L1	Twist1.4M	2.1325	902262	0.0107	F	n/a (no close relatives detected)	76.8721	42.2895	..	..	..	44.525	H1
I33739.TW	I33739	skelet II_M96	petrous	This study	Altena, Eveline	Direct: IntCal20	5963	81	4226-3808 calBCE (5190±50 BP, UtC-1961)	50-70 yrs	RhineMeuse_MN_Swifterbant	Zoelen	de Beldert	Netherlands	51.926	5.434	1	ds.half	S33739.Y1.E1.L1	Twist1.4M	0.0531409	56788	0.02	F	n/a (no close relatives detected)	n/a (<300K SNPs)	n/a (<300K SNPs)	..	..	..	3.12373	T2b
BLR001.AG	BLR001	2210/5:2-1	tooth (molar)	This study	Wolfgang Haak	Direct: IntCal20	5635	32	3764-3637 calBCE (4905±30 BP; Poz-103000)	20-40 yrs	RhineMeuse_MN_Baltrum	Baltrum	-	Germany	53.7329	7.43432	1	ss.minus	BLR001_ss.A0101	1240k	0.375	375102	0.3728	M	n/a (no close relatives detected)	199.68	70.861	I-M423	I2a1a2		58.2971	K1e
I1565.AG	I1565	Bla8+Bla9+Bla11+Bla24+Bla26(x)+Bla45 (Excavation 2004) | Bla8+Bla9+Bla11+Bla24+Bla26(x)+Bla45 (Excavation 2014)	bone (long bone)	LipsonNature2017	Burger, Joachim	Direct: IntCal20; R_combine	5674	37	3725-3655 calBCE (4965±15 BP) [R_combine: (4950±30, KIA-45006, Bla8); (4905±25, KIA-45008, Bla9); (5145±30, KIA-45007, Bla11); (4845±35, KIA-37507, Bla24)]	..	RhineMeuse_MN_Blatterhohle	Hagen	Blätterhöhle Cave	Germany	51.3583	7.55111	6	ds.half,ds.half,ds.half,ds.half,ds.half,ds.half	S1567.E1.L1,S1566.E1.L1,S1565.E1.L1,S1589.E1.L1,S1591.E1.L1,S1615.E1.L1	1240k	4.99459	855989	0.3869	M	n/a (no close relatives detected)	39.2515	0	I-M838	I2a1a1b1b~	..	1455.38	U5b2b2
I1593.AG	I1593	Bla16+Bla27+Bla59 (Excavation 2004) | Bla16+Bla27+Bla59 (Excavation 2014)	bone (long bone)	LipsonNature2017	Burger, Joachim	Direct: IntCal20; R_combine	5527	37	3644-3528 calBCE (4810±23 BP) [R_combine: (4615±30, KIA-28845, Bla16); (5055±35, KIA-37508, Bla27)]	..	RhineMeuse_MN_Blatterhohle	Hagen	Blätterhöhle Cave	Germany	51.3583	7.55111	3	ds.half,ds.half,ds.half	S1571.E1.L1,S1593.E1.L1,S1619.E1.L1	1240k	0.886612	571574	0.3831	M	n/a (no close relatives detected)	21.6787	0	R-V88	R1b1b	..	190.742	U5b2a2
I1594.AG	I1594	Bla28 (Excavation 2004)	bone	LipsonNature2017	Burger, Joachim	Direct: IntCal20	5140	96	3338-3024 calBCE (4465±30 BP, KIA-28846)	..	RhineMeuse_MN_Blatterhohle	Hagen	Blätterhöhle Cave	Germany	51.3583	7.55111	1	ds.half	S1594.E1.L1	1240k	0.108387	110791	0.3868	M	n/a (no close relatives detected)	n/a (<300K SNPs)	n/a (<300K SNPs)	R-V88	R1b1b	..	60.7497	J1c1b1
I1563.TW	I1563	Bla5+Bla7+Bal13+Bla26(o)+Bla30+Bla54 (Excavation 2004) | Bla5+Bla7+Bal13+Bla26(o)+Bla30+Bla54 (Excavation 2014)	bone (long bone)	This study (twist version of previously published individual in LipsonNature2017)	Burger, Joachim	Direct: IntCal20; R_combine	5448	83	3626-3378 calBCE (4726±17 BP) [R_combine: (4580±30, KIA-28844, Bla5); (4860±30, KIA-45011, Bla7); (4730±25, KIA-45010, Bla13)]	..	RhineMeuse_MN_Blatterhohle	Hagen	Blätterhöhle Cave	Germany	51.3583	7.55111	1	ds.half	S1568.E1.L1	Twist1.4M	5.8755	1106377	0.006	F	n/a (no close relatives detected)	36.1074	0	n/a (female)	n/a (female)	..	2844.2	H5
I38447.TW	I38447	AHR 39/04HP_Grave 5, Ind. 6_M113	petrous	This study	Altena, Eveline	Direct: IntCal20	5515	40	4157-3808 calBCE (5170±40 BP, GrA-26672)	8 yrs	RhineMeuse_MN_Hazendonk	Schipluiden	Harnaschpolder	Netherlands	52.018	4.317	2	ds.half	S38447.Y1.E1.L1,S38447.Y1.E2.L1	Twist1.4M	1.368	922808	0.0101	F	n/a (no close relatives detected)	58.1556	0	..	..	..	242.728	U5b1+16189+@16192
I38121.TW	I38121	AHR 39/04HP_V9267_M120	tooth	This study	Altena, Eveline	Context: Archaeological	5475	14	3550-3500 BCE	25-35 yrs	RhineMeuse_MN_Hazendonk	Schipluiden	Harnaschpolder	Netherlands	52.018	4.317	4	ds.half,ds.half,ss.USER,ss.USER	S38121.Y1.E1.L1,S38121.Y1.E2.L1,S38121.Y1.E3.L1,S38121.Y1.E4.L1	Twist1.4M	0.4838	400203	0.351	M	n/a (no close relatives detected)	n/a (<300K SNPs)	n/a (<300K SNPs)	C-V86	C1a2	..	17.39	T2b
I38448.TW	I38448	AHR 39/04HP_Grave 6, Ind. 7_M115	petrous	This study	Altena, Eveline	Direct: IntCal20	5470	40	3967-3771 calBCE (5070±40 BP, GrA-26737)	2 yrs	RhineMeuse_MN_Hazendonk	Schipluiden	Harnaschpolder	Netherlands	52.018	4.317	2	ds.half	S38448.Y1.E1.L1,S38448.Y1.E2.L1	Twist1.4M	0.649	688319	0.3602	M	n/a (no close relatives detected)	6.06279	0	I-L161	I2a1a2	..	141.729	K1a3a
I35542.TW	I35542	NBBM6_grave 4, S1137_V4957	petrous	This study	Altena, Eveline	Context: IBD analysis and stratigraphy	5650	57	3800-3600 BCE	25-35 yrs	RhineMeuse_MN_Tiel	Tiel	Medel-de Roeskamp	Netherlands	51.9175	5.46868	2	ds.half,ds.half	S35542.Y1.E1.L1,S35542.Y1.E2.L1	Twist1.4M	2.32206	950619	0.0082	F	n/a (no close relatives detected)	5.4863	0	n/a (female)	n/a (female)	..	26.0195	U5b1+16189
I35543.TW	I35543	NBBM6_grave 1, S1147_V2084	petrous	This study	Altena, Eveline	Context: IBD analysis and stratigraphy	5650	57	3800-3600 BCE	40-45 yrs	RhineMeuse_MN_Tiel	Tiel	Medel-de Roeskamp	Netherlands	51.9175	5.46868	2	ds.half,ds.half	S35543.Y1.E2.L1,S35543.Y1.E1.L1	Twist1.4M	2.19156	920454	0.0082	F	n/a (no close relatives detected)	0	0	n/a (female)	n/a (female)	..	18.5941	H1m
I35544.TW	I35544	NBBM6_grave 3, S2386_V4910	petrous	This study	Altena, Eveline	Context: IBD analysis and stratigraphy	5650	57	3800-3600 BCE	40-45 yrs	RhineMeuse_MN_Tiel	Tiel	Medel-de Roeskamp	Netherlands	51.9175	5.46868	2	ds.half,ds.half	S35544.Y1.E1.L1,S35544.Y1.E2.L1	Twist1.4M	0.0237633	24816	0.0078	F	n/a (no close relatives detected)	n/a (<300K SNPs)	n/a (<300K SNPs)	n/a (female)	n/a (female)	..	0.393446	n/a (<2x cov)
I13629.AG	I13629	213 / 3259; AF006	tooth (molar)	This study	Pala, Maria	Context: Layer dates of 2897-2636 calBCE (4195±40 BP, OxA-10687)), (3011-2701 calBCE (4265±40 BP, OxA-10688)) based on IntCal20	4725	101	2950-2600 BCE	12 yrs	RhineMeuse_MLN_Belgium	Antheit	Grotte du Mont Falise	Belgium	50.5362	5.23514	1	ds.half	S13629.E1.L1	1240k	0.0453496	48738	0.381	M	Grotte du Mont Falise Family A (2 members) (I13631-I13629 have a father-son relationship)	n/a (<300K SNPs)	n/a (<300K SNPs)	I-P37	I2	..	96.1119	H3k1
I13631.AG	I13631	213 / 15.019; AF008	bone (long bone)	This study	Pala, Maria	Context: Layer dates of 2897-2636 calBCE (4195±40 BP, OxA-10687)), (3011-2701 calBCE (4265±40 BP, OxA-10688)) based on IntCal20	4725	101	2950-2600 BCE	..	RhineMeuse_MLN_Belgium	Antheit	Grotte du Mont Falise	Belgium	50.5362	5.23514	1	ds.half	S13631.E1.L1	1240k	0.0221312	23915	0.3658	M	Grotte du Mont Falise Family A (2 members) (I13631-I13629 have a father-son relationship)	n/a (<300K SNPs)	n/a (<300K SNPs)	I-P37	I2	..	4.99819	U5b2b2
I13649.AG	I13649	212 / 1x.021; AF026	bone (long bone)	This study	Pala, Maria	Context: Layer dates of 2921-2638 calBCE (4235±45 BP, OxA-10555)), (2891-2631 calBCE (4183±38 BP, OxA-10556)), (3016-2707 calBCE (4280±40 BP, OxA-10557))] based on IntCal20	4775	130	3050-2600 BCE	..	RhineMeuse_MLN_Belgium	Antheit	Grotte du Mont Falise	Belgium	50.5362	5.23514	1	ds.half	S13649.E1.L1	1240k	0.0440077	47552	0.3773	M	n/a (no close relatives detected)	n/a (<300K SNPs)	n/a (<300K SNPs)	I-L158	I2a1a1a	..	20.5923	K1a3a
I13638.AG	I13638	213 / 3252; AF014	tooth (molar)	This study	Pala, Maria	Direct: IntCal20	4722	63	2886-2668 calBCE (4180±25 BP, PSUAMS-12142)	..	RhineMeuse_MLN_Belgium	Antheit	Grotte du Mont Falise	Belgium	50.5362	5.23514	1	ds.half	S13638.E1.L1	1240k	0.404151	356536	0.3798	M	n/a (no close relatives detected)	26.8652	0	I-M423	I2a1a2	..	44.3297	J1c5
I13651.AG	I13651	212 / 3245; AF028	bone (long bone)	This study	Pala, Maria	Context: Layer dates of 2921-2638 calBCE (4235±45 BP, OxA-10555)), (2891-2631 calBCE (4183±38 BP, OxA-10556)), (3016-2707 calBCE (4280±40 BP, OxA-10557))] based on IntCal20	4775	130	3050-2600 BCE	..	RhineMeuse_MLN_Belgium	Antheit	Grotte du Mont Falise	Belgium	50.5362	5.23514	1	ds.half	S13651.E1.L1	1240k	0.0324081	35244	0.012	F	n/a (no close relatives detected)	n/a (<300K SNPs)	n/a (<300K SNPs)	n/a (female)	n/a (female)	..	12.1506	K1a4a1
I13654.AG	I13654	X1; AF031	tooth (molar)	This study	Pala, Maria	Context: Date(s) of individuals from same family (I13659)	4750	87	2950-2650 BCE	..	RhineMeuse_MLN_Belgium	Huccorgne	Abri Sandron	Belgium	50.5792	5.11898	1	ds.half	S13654.E1.L1	1240k	0.182061	182732	0.3832	M	Abri Sandron Family A (3 members) (I13654-I13656-I13659 have a 2nd-degree relationship)	n/a (<300K SNPs)	n/a (<300K SNPs)	I2	I2	..	159.537	H3an
I13657.AG	I13657	91; AF034	tooth (molar)	This study	Pala, Maria	Direct: IntCal20	4838	26	2917-2786 calBCE (4265±25 BP, PSUAMS-12143)	juvenile	RhineMeuse_MLN_Belgium	Huccorgne	Abri Sandron	Belgium	50.5792	5.11898	1	ds.half	S13657.E1.L1	1240k	0.497117	417194	0.3705	M	Abri Sandron Family B (2 members) (I13657-I13635 have a father-son relationship)	9.8469	0	I-P37	I2	..	601.438	H7d
I13656.AG	I13656	90; AF033	tooth (molar)	This study	Pala, Maria	Context: Date(s) of individuals from same family (I13659)	4750	87	2950-2650 BCE	..	RhineMeuse_MLN_Belgium	Huccorgne	Abri Sandron	Belgium	50.5792	5.11898	1	ds.half	S13656.E1.L1	1240k	0.207356	205349	0.3777	M	Abri Sandron Family A (3 members) (I13654-I13656-I13659 have a 2nd-degree relationship)	n/a (<300K SNPs)	n/a (<300K SNPs)	I-L158	I2a1a1a	..	81.5954	U5b2b2
I13633.AG	I13633	97; AF010	tooth (molar)	This study	Pala, Maria	Direct: IntCal20	4834	31	2916-2781 calBCE (4260±25 BP, PSUAMS-12141)	..	RhineMeuse_MLN_Belgium	Huccorgne	Abri Sandron	Belgium	50.5792	5.11898	1	ds.half	S13633.E1.L1	1240k	0.912197	616384	0.3815	M	n/a (no close relatives detected)	84.7029	0	I-Y11222	I2a1a1a1~	..	657.592	U5a2b4
I13655.AG	I13655	88 / 6165; AF032	tooth (molar)	This study	Pala, Maria	Context: Date(s) of individuals from same site and genetic cluster (I13635, I13660, I13659, I13633, I13657)	4750	87	2950-2650 BCE	..	RhineMeuse_MLN_Belgium	Huccorgne	Abri Sandron	Belgium	50.5792	5.11898	1	ds.half	S13655.E1.L1	1240k	0.364707	330535	0.3723	M	n/a (no close relatives detected)	70.0003	0	I-Y11222	I2a1a1a1~	..	62.6215	H1q
I13659.TW	I13659	94; AF036	tooth (molar)	This study	Pala, Maria	Direct: IntCal20	4813	49	2911-2706 calBCE (4245±25 BP, PSUAMS-12144)	..	RhineMeuse_MLN_Belgium	Huccorgne	Abri Sandron	Belgium	50.5792	5.11898	1	ds.half	S13659.E1.L1	Twist1.4M	1.2582	806128	0.353	M	Abri Sandron Family A (3 members) (I13654-I13656-I13659 have a 2nd-degree relationship)	26.1571	0	I-Y11222	I2a1a1a1~	..	738.045	J1c5
I13660.AG	I13660	95; AF037	tooth (molar)	This study	Pala, Maria	Direct: IntCal20	4641	93	2865-2502 calBCE (4103±29 BP, UBA-42622)	juvenile	RhineMeuse_MLN_Belgium	Huccorgne	Abri Sandron	Belgium	50.5792	5.11898	1	ds.half	S13660.E1.L1	1240k	0.122458	127173	0.3606	M	n/a (no close relatives detected)	n/a (<300K SNPs)	n/a (<300K SNPs)	I-Y3992	I2a1a1a1~	..	218.804	U5b2b3
I13635.TW	I13635	89 / 6763; AF012	petrous	This study	Pala, Maria	Direct: IntCal20	4498	58	2660-2468 calBCE (4035±30 BP PSUAMS-11920)	adult	RhineMeuse_MLN_Belgium	Huccorgne	Abri Sandron	Belgium	50.5792	5.11898	1	ds.half	S13635.E1.L1	Twist1.4M	2.4576	1021309	0.354	M	Abri Sandron Family B (2 members) (I13657-I13635 have a father-son relationship)	44.5237	21.8159	I-S21825	I2a1a1b	..	365.201	H1q
I7012.AG	I7012	BELG_267	bone	This study	Pinhasi, Ron	Direct: IntCal20	4479	37	2618-2468 calBCE (4020±25 BP, PSUAMS-7872)	..	RhineMeuse_MLN_Belgium	Lustin	Grotte Rousseau	Belgium	50.379	4.896	1	ds.half	S7012.E1.L1	1240k	0.0503207	54387	0.3886	M	n/a (no close relatives detected)	n/a (<300K SNPs)	n/a (<300K SNPs)	I-L158	I2a1a1a	..	31.4863	H1e
I13627.AG	I13627	1 / x4; AF004	petrous	This study	Pala, Maria	Direct: IntCal20	5153	90	3334-3028 calBCE (4466±21 BP, OxA-39060)	..	RhineMeuse_MLN_Belgium	Modave	Trou Al'Wesse	Belgium	50.43	5.293	1	ds.half	S13627.E1.L1	1240k	0.0255336	27766	0.4029	M	n/a (no close relatives detected)	n/a (<300K SNPs)	n/a (<300K SNPs)	I	I	..	12.5983	H4a1a1a
I7014.AG	I7014	BELG_273	bone	This study	Pinhasi, Ron	Context: Archaeological - Period	4518	60	2831-2476 calBCE (4055±20 BP, PSUAMS-14124)	..	RhineMeuse_MLN_Belgium	Wéris	Wéris II	Belgium	50.3216	5.51313	1	ds.half	S7014.E1.L1	1240k	0.343162	313408	0.007	F	n/a (no close relatives detected)	18.1241	0	n/a (female)	n/a (female)	..	95.3781	H1
I18068.AG	I18068	T26-C	bone (long bone)	Veselka et al 2024	Veselka, Barbara	Direct: IntCal20	4888	39	3011-2890 cal BCE (4320±27 BP, RICH-27887)	..	RhineMeuse_MLN_Belgium	Pommeroeul	-	Belgium	50.4608	3.71167	1	ds.half	S18068.Y1.E1.L1	1240k	0.0860452	90031	0.3798	M	n/a (no close relatives detected)	n/a (<300K SNPs)	n/a (<300K SNPs)	I-Y3259	I2a1b1	..	26.2816	H7d
I21570.AG	I21570	T26-J	bone (long bone)	Veselka et al 2024	Veselka, Barbara	Direct: IntCal20	4848	23	2926-2789 cal BCE (4278±27 BP, RICH-27891)	..	RhineMeuse_MLN_Belgium	Pommeroeul	-	Belgium	50.4608	3.71167	1	ds.half	S21570.Y1.E2.L1	1240k	0.18461	170702	0.0136	F	n/a (no close relatives detected)	n/a (<300K SNPs)	n/a (<300K SNPs)	n/a (female)	n/a (female)	..	3.94852	T2b
KH150620.SG	KH150620	NT148	petrous	ImmelCommBiol2021	Krause-Kyora, Ben	Direct: IntCal20	5163	78	3344-3094 calBCE (4491±25 BP, KIA-53047)	infans I; 1-2 yrs	RhineMeuse_MN_Wartberg	Niedertiefenbach	-	Germany	50.442	8.136	1	ds.half	KH150620	Shotgun	21.3819	1149781	0.3682	M	Niedertiefenbach Family A (29 members) (1st degree: KH150418-KH150613_KH180043,KH150197-KH150198,KH150197-KH150639,KH150621-KH150618,KH150198-KH150639 | siblings: KH150622-KH150620,KH150622-KH150623, KH150620-KH150623 |2nd degree: KH150190-KH150633,KH150197-KH150630,KH150197-KH180045,KH150197-KH150191,KH150198-KH150630,KH150198-KH150191,KH150204_KH150634-KH150628,KH150208_KH150210-KH150418,KH1502…	4.085	0	I-BY40578	I2a1a1a1~	..	899.681	X2c1
KH150623.SG	KH150623	NT135	..	ImmelCommBiol2021	Krause-Kyora, Ben	Context: Archaeological	5100	202	3500-2800 BCE	infans I; 3-6 yrs	RhineMeuse_MN_Wartberg	Niedertiefenbach	-	Germany	50.442	8.136	1	ds.half	KH150623	Shotgun	22.1396	1149923	0.3706	M	Niedertiefenbach Family A (29 members) (1st degree: KH150418-KH150613_KH180043,KH150197-KH150198,KH150197-KH150639,KH150621-KH150618,KH150198-KH150639 | siblings: KH150622-KH150620,KH150622-KH150623, KH150620-KH150623 |2nd degree: KH150190-KH150633,KH150197-KH150630,KH150197-KH180045,KH150197-KH150191,KH150198-KH150630,KH150198-KH150191,KH150204_KH150634-KH150628,KH150208_KH150210-KH150418,KH1502…	4.3327	0	I-BY40578	I2a1a1a1~	..	762.822	X2c1
KH150614_KH150615.SG	KH150614_KH150615	NT142.1	petrous	ImmelCommBiol2021	Krause-Kyora, Ben	Direct: IntCal20	5143	95	3334-3025 calBCE (4462±24 BP, KIA-53046)	infans I; 2-5 yrs	RhineMeuse_MN_Wartberg	Niedertiefenbach	-	Germany	50.442	8.136	2	ds.half	KH150614,KH150615	Shotgun	12.4079	1148118	0.3754	M	Niedertiefenbach Family A (29 members) (1st degree: KH150418-KH150613_KH180043,KH150197-KH150198,KH150197-KH150639,KH150621-KH150618,KH150198-KH150639 | siblings: KH150622-KH150620,KH150622-KH150623, KH150620-KH150623 |2nd degree: KH150190-KH150633,KH150197-KH150630,KH150197-KH180045,KH150197-KH150191,KH150198-KH150630,KH150198-KH150191,KH150204_KH150634-KH150628,KH150208_KH150210-KH150418,KH1502…	17.1777	0	I-M838	I2a1a1b1b~	..	416.636	J1c3g
KH150289.SG	KH150289	NT98	cranium	ImmelCommBiol2021	Krause-Kyora, Ben	Direct: IntCal20	5164	76	3346-3098 calBCE (4499±24 BP, KIA-52270)	adult++; 20-60 yrs	RhineMeuse_MN_Wartberg	Niedertiefenbach	-	Germany	50.442	8.136	1	ds.half	KH150289	Shotgun	0.417545	323892	0.3885	M	n/a (no close relatives detected)	0	0	I-M423	I2a1a2	..	7.75279	HV0
KH150422.SG	KH150422	NT46	tooth	ImmelCommBiol2021	Krause-Kyora, Ben	Direct: IntCal20	5180	85	3366-3103 calBCE (4538±24 BP, KIA-52272)	..	RhineMeuse_MN_Wartberg	Niedertiefenbach	-	Germany	50.442	8.136	1	ds.half	KH150422	Shotgun	0.429765	338597	0.3899	M	n/a (no close relatives detected)	6.4224	0	I-M423	I2a1a2	..	1.82449	U5b1d2
KH150612.SG	KH150612	NT5+6.2	..	ImmelCommBiol2021	Krause-Kyora, Ben	Context: Archaeological	5100	202	3500-2800 BCE	..	RhineMeuse_MN_Wartberg	Niedertiefenbach	-	Germany	50.442	8.136	1	ds.half	KH150612	Shotgun	9.01132	1144642	0.3829	M	n/a (no close relatives detected)	45.4686	0	I-S23680	I2a1b1b	..	500.079	H5
KH150190.SG	KH150190	NT21	..	ImmelCommBiol2021	Krause-Kyora, Ben	Context: Archaeological	5100	202	3500-2800 BCE	..	RhineMeuse_MN_Wartberg	Niedertiefenbach	-	Germany	50.442	8.136	1	ds.half	KH150190	Shotgun	1.09512	568208	0.3994	M	Niedertiefenbach Family A (29 members) (1st degree: KH150418-KH150613_KH180043,KH150197-KH150198,KH150197-KH150639,KH150621-KH150618,KH150198-KH150639 | siblings: KH150622-KH150620,KH150622-KH150623, KH150620-KH150623 |2nd degree: KH150190-KH150633,KH150197-KH150630,KH150197-KH180045,KH150197-KH150191,KH150198-KH150630,KH150198-KH150191,KH150204_KH150634-KH150628,KH150208_KH150210-KH150418,KH1502…	7.32019	0	I-S6635	I2a2a	..	5.14865	J1c1
KH150197.SG	KH150197	NT122.1	..	ImmelCommBiol2021	Krause-Kyora, Ben	Context: Archaeological	5100	202	3500-2800 BCE	..	RhineMeuse_MN_Wartberg	Niedertiefenbach	-	Germany	50.442	8.136	1	ds.half	KH150197	Shotgun	0.407996	306055	0.4121	M	Niedertiefenbach Family A (29 members) (1st degree: KH150418-KH150613_KH180043,KH150197-KH150198,KH150197-KH150639,KH150621-KH150618,KH150198-KH150639 | siblings: KH150622-KH150620,KH150622-KH150623, KH150620-KH150623 |2nd degree: KH150190-KH150633,KH150197-KH150630,KH150197-KH180045,KH150197-KH150191,KH150198-KH150630,KH150198-KH150191,KH150204_KH150634-KH150628,KH150208_KH150210-KH150418,KH1502…	n/a (<300K SNPs)	n/a (<300K SNPs)	I-S6635	I2a2a	..	1.47178	T2
KH150418.SG	KH150418	NT41+45+43	..	ImmelCommBiol2021	Krause-Kyora, Ben	Context: Archaeological	5100	202	3500-2800 BCE	..	RhineMeuse_MN_Wartberg	Niedertiefenbach	-	Germany	50.442	8.136	1	ds.half	KH150418	Shotgun	0.654758	435187	0.3977	M	Niedertiefenbach Family A (29 members) (1st degree: KH150418-KH150613_KH180043,KH150197-KH150198,KH150197-KH150639,KH150621-KH150618,KH150198-KH150639 | siblings: KH150622-KH150620,KH150622-KH150623, KH150620-KH150623 |2nd degree: KH150190-KH150633,KH150197-KH150630,KH150197-KH180045,KH150197-KH150191,KH150198-KH150630,KH150198-KH150191,KH150204_KH150634-KH150628,KH150208_KH150210-KH150418,KH1502…	0	0	I-S6635	I2a2a	..	1.49719	J1c2
KH150613_KH180043.SG	KH150613_KH180043	NT107	petrous	ImmelCommBiol2021	Krause-Kyora, Ben	Direct: IntCal20	5164	77	3346-3098 calBCE (4499±26 BP, KIA-53045)	infans I; 3-5 yrs	RhineMeuse_MN_Wartberg	Niedertiefenbach	-	Germany	50.442	8.136	2	ds.half	KH150613,KH180043	Shotgun	6.3755	1097404	0.4043	M	Niedertiefenbach Family A (29 members) (1st degree: KH150418-KH150613_KH180043,KH150197-KH150198,KH150197-KH150639,KH150621-KH150618,KH150198-KH150639 | siblings: KH150622-KH150620,KH150622-KH150623, KH150620-KH150623 |2nd degree: KH150190-KH150633,KH150197-KH150630,KH150197-KH180045,KH150197-KH150191,KH150198-KH150630,KH150198-KH150191,KH150204_KH150634-KH150628,KH150208_KH150210-KH150418,KH1502…	23.4126	0	I-S6635	I2a2a	..	241.78	J2b1a2
KH150618.SG	KH150618	NT48	petrous	ImmelCommBiol2021	Krause-Kyora, Ben	Direct: IntCal20	5150	91	3336-3028 calBCE (4468±25 BP, KIA-52275)	juvenile-early adult; 14-30 yrs	RhineMeuse_MN_Wartberg	Niedertiefenbach	-	Germany	50.442	8.136	1	ds.half	KH150618	Shotgun	2.97669	792481	0.41	M	Niedertiefenbach Family A (29 members) (1st degree: KH150418-KH150613_KH180043,KH150197-KH150198,KH150197-KH150639,KH150621-KH150618,KH150198-KH150639 | siblings: KH150622-KH150620,KH150622-KH150623, KH150620-KH150623 |2nd degree: KH150190-KH150633,KH150197-KH150630,KH150197-KH180045,KH150197-KH150191,KH150198-KH150630,KH150198-KH150191,KH150204_KH150634-KH150628,KH150208_KH150210-KH150418,KH1502…	4.9868	0	I-S6635	I2a2a	..	30.1278	H7d
KH150628.SG	KH150628	NT150.1	petrous	ImmelCommBiol2021	Krause-Kyora, Ben	Direct: IntCal20	5108	107	3334-2938 calBCE (4448±26 BP, KIA-53049)	adult++; 20-60 yrs	RhineMeuse_MN_Wartberg	Niedertiefenbach	-	Germany	50.442	8.136	1	ds.half	KH150628	Shotgun	0.756077	436487	0.4023	M	Niedertiefenbach Family A (29 members) (1st degree: KH150418-KH150613_KH180043,KH150197-KH150198,KH150197-KH150639,KH150621-KH150618,KH150198-KH150639 | siblings: KH150622-KH150620,KH150622-KH150623, KH150620-KH150623 |2nd degree: KH150190-KH150633,KH150197-KH150630,KH150197-KH180045,KH150197-KH150191,KH150198-KH150630,KH150198-KH150191,KH150204_KH150634-KH150628,KH150208_KH150210-KH150418,KH1502…	5.03731	0	I-S6635	I2a2a	..	4.34009	H7d
KH150639.SG	KH150639	NT49	..	ImmelCommBiol2021	Krause-Kyora, Ben	Context: Archaeological	5100	202	3500-2800 BCE	juvenile-early adult; 14-30 yrs	RhineMeuse_MN_Wartberg	Niedertiefenbach	-	Germany	50.442	8.136	1	ds.half	KH150639	Shotgun	1.53351	603301	0.4064	M	Niedertiefenbach Family A (29 members) (1st degree: KH150418-KH150613_KH180043,KH150197-KH150198,KH150197-KH150639,KH150621-KH150618,KH150198-KH150639 | siblings: KH150622-KH150620,KH150622-KH150623, KH150620-KH150623 |2nd degree: KH150190-KH150633,KH150197-KH150630,KH150197-KH180045,KH150197-KH150191,KH150198-KH150630,KH150198-KH150191,KH150204_KH150634-KH150628,KH150208_KH150210-KH150418,KH1502…	4.7229	0	I-S6635	I2a2a	..	11.834	U5b1h
KH150189_KH150632_KH150636.SG	KH150189_KH150632_KH150636	NT1	petrous	ImmelCommBiol2021	Krause-Kyora, Ben	Direct: IntCal20	5163	78	3346-3095 calBCE (4493±26 BP, KIA-53052)	20-60 yrs	RhineMeuse_MN_Wartberg	Niedertiefenbach	-	Germany	50.442	8.136	3	ds.half	KH150189,KH150632,KH150636	Shotgun	6.49191	1116606	0.3974	M	Niedertiefenbach Family A (29 members) (1st degree: KH150418-KH150613_KH180043,KH150197-KH150198,KH150197-KH150639,KH150621-KH150618,KH150198-KH150639 | siblings: KH150622-KH150620,KH150622-KH150623, KH150620-KH150623 |2nd degree: KH150190-KH150633,KH150197-KH150630,KH150197-KH180045,KH150197-KH150191,KH150198-KH150630,KH150198-KH150191,KH150204_KH150634-KH150628,KH150208_KH150210-KH150418,KH1502…	28.5596	0	I-Y5334	I2a2a~	..	236.653	U5b2b2
KH150204_KH150634.SG	KH150204_KH150634	KH150204_KH150634	petrous	ImmelCommBiol2021	Krause-Kyora, Ben	Direct: IntCal20	5164	76	3352-3099 calBCE (4507±25 BP, KIA-53051)	..	RhineMeuse_MN_Wartberg	Niedertiefenbach	-	Germany	50.442	8.136	2	ds.half	KH150204,KH150634	Shotgun	11.8713	1148498	0.3828	M	Niedertiefenbach Family A (29 members) (1st degree: KH150418-KH150613_KH180043,KH150197-KH150198,KH150197-KH150639,KH150621-KH150618,KH150198-KH150639 | siblings: KH150622-KH150620,KH150622-KH150623, KH150620-KH150623 |2nd degree: KH150190-KH150633,KH150197-KH150630,KH150197-KH180045,KH150197-KH150191,KH150198-KH150630,KH150198-KH150191,KH150204_KH150634-KH150628,KH150208_KH150210-KH150418,KH1502…	14.2277	0	I-Y5334	I2a2a~	..	450.756	J2b1a
KH150629.SG	KH150629	NT30	..	ImmelCommBiol2021	Krause-Kyora, Ben	Context: Archaeological	5100	202	3500-2800 BCE	adult; 30-40 yrs	RhineMeuse_MN_Wartberg	Niedertiefenbach	-	Germany	50.442	8.136	1	ds.half	KH150629	Shotgun	6.72329	1144140	0.376	M	Niedertiefenbach Family A (29 members) (1st degree: KH150418-KH150613_KH180043,KH150197-KH150198,KH150197-KH150639,KH150621-KH150618,KH150198-KH150639 | siblings: KH150622-KH150620,KH150622-KH150623, KH150620-KH150623 |2nd degree: KH150190-KH150633,KH150197-KH150630,KH150197-KH180045,KH150197-KH150191,KH150198-KH150630,KH150198-KH150191,KH150204_KH150634-KH150628,KH150208_KH150210-KH150418,KH1502…	0	0	I-Y5334	I2a2a~	..	321.498	H5u
KH150630.SG	KH150630	KI12	petrous	ImmelCommBiol2021	Krause-Kyora, Ben	Direct: IntCal20	5230	95	3487-3106 calBCE (4564±25 BP, KIA-53050)	..	RhineMeuse_MN_Wartberg	Niedertiefenbach	-	Germany	50.442	8.136	1	ds.half	KH150630	Shotgun	6.51541	1144930	0.3731	M	Niedertiefenbach Family A (29 members) (1st degree: KH150418-KH150613_KH180043,KH150197-KH150198,KH150197-KH150639,KH150621-KH150618,KH150198-KH150639 | siblings: KH150622-KH150620,KH150622-KH150623, KH150620-KH150623 |2nd degree: KH150190-KH150633,KH150197-KH150630,KH150197-KH180045,KH150197-KH150191,KH150198-KH150630,KH150198-KH150191,KH150204_KH150634-KH150628,KH150208_KH150210-KH150418,KH1502…	4.5802	0	I-Y5334	I2a2a~	..	374.369	U2e1c1
KH150633.SG	KH150633	KI13	petrous	ImmelCommBiol2021	Krause-Kyora, Ben	Direct: IntCal20	5159	82	3344-3036 calBCE (4486±29 BP, KIA-52279)	..	RhineMeuse_MN_Wartberg	Niedertiefenbach	-	Germany	50.442	8.136	1	ds.half	KH150633	Shotgun	3.18427	1031144	0.3783	M	Niedertiefenbach Family A (29 members) (1st degree: KH150418-KH150613_KH180043,KH150197-KH150198,KH150197-KH150639,KH150621-KH150618,KH150198-KH150639 | siblings: KH150622-KH150620,KH150622-KH150623, KH150620-KH150623 |2nd degree: KH150190-KH150633,KH150197-KH150630,KH150197-KH180045,KH150197-KH150191,KH150198-KH150630,KH150198-KH150191,KH150204_KH150634-KH150628,KH150208_KH150210-KH150418,KH1502…	6.2454	0	I-Y5334	I2a2a~	..	144.956	K1a3
KH150637.SG	KH150637	NT110	petrous	ImmelCommBiol2021	Krause-Kyora, Ben	Direct: IntCal20	5057	110	3328-2926 calBCE (4432±28 BP, KIA-52281)	adult++; 20-60 yrs	RhineMeuse_MN_Wartberg	Niedertiefenbach	-	Germany	50.442	8.136	1	ds.half	KH150637	Shotgun	7.80393	1095742	0.403	M	n/a (no close relatives detected)	19.4705	0	I-Y5334	I2a2a~	..	184.719	K2b1a
KH150641.SG	KH150641	KI15	petrous	ImmelCommBiol2021	Krause-Kyora, Ben	Direct: IntCal20	5152	89	3339-3028 calBCE (4473±28 BP, KIA-52282)	..	RhineMeuse_MN_Wartberg	Niedertiefenbach	-	Germany	50.442	8.136	1	ds.half	KH150641	Shotgun	5.81742	1040107	0.4094	M	Niedertiefenbach Family A (29 members) (1st degree: KH150418-KH150613_KH180043,KH150197-KH150198,KH150197-KH150639,KH150621-KH150618,KH150198-KH150639 | siblings: KH150622-KH150620,KH150622-KH150623, KH150620-KH150623 |2nd degree: KH150190-KH150633,KH150197-KH150630,KH150197-KH180045,KH150197-KH150191,KH150198-KH150630,KH150198-KH150191,KH150204_KH150634-KH150628,KH150208_KH150210-KH150418,KH1502…	6.4657	0	I-Y5334	I2a2a~	..	137.268	J1c1
KH150191_KH150417_merge.AG	KH150191	NT39	..	ImmelCommBiol2021	Krause-Kyora, Ben	Context: Archaeological	5100	202	3500-2800 BCE	adult; 20-40 yrs	RhineMeuse_MN_Wartberg	Niedertiefenbach	-	Germany	50.442	8.136	2	ds.half,ds.half	KH150191,KH150417	1240k	0.2785	241631	0.3839	M	Niedertiefenbach Family A (29 members) (1st degree: KH150418-KH150613_KH180043,KH150197-KH150198,KH150197-KH150639,KH150621-KH150618,KH150198-KH150639 | siblings: KH150622-KH150620,KH150622-KH150623, KH150620-KH150623 |2nd degree: KH150190-KH150633,KH150197-KH150630,KH150197-KH180045,KH150197-KH150191,KH150198-KH150630,KH150198-KH150191,KH150204_KH150634-KH150628,KH150208_KH150210-KH150418,KH1502…	n/a (<300K SNPs)	n/a (<300K SNPs)	I-S9234	I2a2a1a	..	3.90639	T2b
KH150198.SG	KH150198	NT186	..	ImmelCommBiol2021	Krause-Kyora, Ben	Context: Archaeological	5100	202	3500-2800 BCE	..	RhineMeuse_MN_Wartberg	Niedertiefenbach	-	Germany	50.442	8.136	1	ds.half	KH150198	Shotgun	0.289369	245171	0.4083	M	Niedertiefenbach Family A (29 members) (1st degree: KH150418-KH150613_KH180043,KH150197-KH150198,KH150197-KH150639,KH150621-KH150618,KH150198-KH150639 | siblings: KH150622-KH150620,KH150622-KH150623, KH150620-KH150623 |2nd degree: KH150190-KH150633,KH150197-KH150630,KH150197-KH180045,KH150197-KH150191,KH150198-KH150630,KH150198-KH150191,KH150204_KH150634-KH150628,KH150208_KH150210-KH150418,KH1502…	n/a (<300K SNPs)	n/a (<300K SNPs)	I-S9234	I2a2a1a	..	7.40479	U5b
KH150287.SG	KH150287	NT54	cranium	ImmelCommBiol2021	Krause-Kyora, Ben	Direct: IntCal20	5164	76	3346-3098 calBCE (4499±25 BP, KIA-52268)	..	RhineMeuse_MN_Wartberg	Niedertiefenbach	-	Germany	50.442	8.136	1	ds.half	KH150287	Shotgun	0.397554	314016	0.393	M	Niedertiefenbach Family A (29 members) (1st degree: KH150418-KH150613_KH180043,KH150197-KH150198,KH150197-KH150639,KH150621-KH150618,KH150198-KH150639 | siblings: KH150622-KH150620,KH150622-KH150623, KH150620-KH150623 |2nd degree: KH150190-KH150633,KH150197-KH150630,KH150197-KH180045,KH150197-KH150191,KH150198-KH150630,KH150198-KH150191,KH150204_KH150634-KH150628,KH150208_KH150210-KH150418,KH1502…	11.0597	0	I-S9234	I2a2a1a	..	3.26302	U5a2b4
KH150621.SG	KH150621	NT50	..	ImmelCommBiol2021	Krause-Kyora, Ben	Context: Archaeological	5100	202	3500-2800 BCE	adult; 20-40 yrs	RhineMeuse_MN_Wartberg	Niedertiefenbach	-	Germany	50.442	8.136	1	ds.half	KH150621	Shotgun	0.252554	132801	0.3924	M	Niedertiefenbach Family A (29 members) (1st degree: KH150418-KH150613_KH180043,KH150197-KH150198,KH150197-KH150639,KH150621-KH150618,KH150198-KH150639 | siblings: KH150622-KH150620,KH150622-KH150623, KH150620-KH150623 |2nd degree: KH150190-KH150633,KH150197-KH150630,KH150197-KH180045,KH150197-KH150191,KH150198-KH150630,KH150198-KH150191,KH150204_KH150634-KH150628,KH150208_KH150210-KH150418,KH1502…	n/a (<300K SNPs)	n/a (<300K SNPs)	I-S9234	I2a2a1a	..	13.7876	H
KH150193_KH150286.SG	KH150193_KH150286	NT9A+ 9	..	ImmelCommBiol2021	Krause-Kyora, Ben	Context: Archaeological	5100	202	3500-2800 BCE	mature; 50-60 yrs	RhineMeuse_MN_Wartberg	Niedertiefenbach	-	Germany	50.442	8.136	2	ds.half	KH150193,KH150286	Shotgun	1.65278	630323	0.0236	F	Niedertiefenbach Family A (29 members) (1st degree: KH150418-KH150613_KH180043,KH150197-KH150198,KH150197-KH150639,KH150621-KH150618,KH150198-KH150639 | siblings: KH150622-KH150620,KH150622-KH150623, KH150620-KH150623 |2nd degree: KH150190-KH150633,KH150197-KH150630,KH150197-KH180045,KH150197-KH150191,KH150198-KH150630,KH150198-KH150191,KH150204_KH150634-KH150628,KH150208_KH150210-KH150418,KH1502…	0	0	n/a (sex unknown)	n/a (sex unknown)	..	5.40467	U
KH150195_KH150196_KH150616.SG	KH150195_KH150196_KH150616	NT23/123/128b	petrous	ImmelCommBiol2021	Krause-Kyora, Ben	Direct: IntCal20	5164	77	3342-3096 calBCE (4492±24 BP, KIA-52274)	adult; 20-40 yrs	RhineMeuse_MN_Wartberg	Niedertiefenbach	-	Germany	50.442	8.136	3	ds.half	KH150195,KH150196,KH150616	Shotgun	3.21824	803865	0.017	F	Niedertiefenbach Family A (29 members) (1st degree: KH150418-KH150613_KH180043,KH150197-KH150198,KH150197-KH150639,KH150621-KH150618,KH150198-KH150639 | siblings: KH150622-KH150620,KH150622-KH150623, KH150620-KH150623 |2nd degree: KH150190-KH150633,KH150197-KH150630,KH150197-KH180045,KH150197-KH150191,KH150198-KH150630,KH150198-KH150191,KH150204_KH150634-KH150628,KH150208_KH150210-KH150418,KH1502…	12.3681	0	n/a (sex unknown)	n/a (sex unknown)	..	26.2837	J1c1
KH150200.SG	KH150200	NT136.2	..	ImmelCommBiol2021	Krause-Kyora, Ben	Context: Archaeological	5100	202	3500-2800 BCE	..	RhineMeuse_MN_Wartberg	Niedertiefenbach	-	Germany	50.442	8.136	1	ds.half	KH150200	Shotgun	0.995848	572190	0.0179	F	n/a (no close relatives detected)	31.2295	0	n/a (sex unknown)	n/a (sex unknown)	..	7.63727	HV0a
KH150203_KH150290_merge.AG	KH150203	NT121	..	ImmelCommBiol2021	Krause-Kyora, Ben	Direct: IntCal20	5162	81	3339-3036 calBCE (4481±24 BP, KIA-52267)	..	RhineMeuse_MN_Wartberg	Niedertiefenbach	-	Germany	50.442	8.136	2	ds.half,ds.half	KH150203,KH150290	1240k	0.85	511836	0.0194	F	n/a (no close relatives detected)	4.09501	0	n/a (sex unknown)	n/a (sex unknown)	..	17.931	U4'9
KH150208_KH150210.SG	KH150208_KH150210	NT26 /111	..	ImmelCommBiol2021	Krause-Kyora, Ben	Context: Archaeological	5100	202	3500-2800 BCE	..	RhineMeuse_MN_Wartberg	Niedertiefenbach	-	Germany	50.442	8.136	2	ds.half	KH150208,KH150210	Shotgun	0.821039	502917	0.0154	F	Niedertiefenbach Family A (29 members) (1st degree: KH150418-KH150613_KH180043,KH150197-KH150198,KH150197-KH150639,KH150621-KH150618,KH150198-KH150639 | siblings: KH150622-KH150620,KH150622-KH150623, KH150620-KH150623 |2nd degree: KH150190-KH150633,KH150197-KH150630,KH150197-KH180045,KH150197-KH150191,KH150198-KH150630,KH150198-KH150191,KH150204_KH150634-KH150628,KH150208_KH150210-KH150418,KH1502…	13.4513	0	n/a (sex unknown)	n/a (sex unknown)	..	16.1729	U
KH150419.SG	KH150419	NT27	..	ImmelCommBiol2021	Krause-Kyora, Ben	Context: Archaeological	5100	202	3500-2800 BCE	..	RhineMeuse_MN_Wartberg	Niedertiefenbach	-	Germany	50.442	8.136	1	ds.half	KH150419	Shotgun	0.143816	132961	0.0304	F	n/a (no close relatives detected)	n/a (<300K SNPs)	n/a (<300K SNPs)	n/a (sex unknown)	n/a (sex unknown)	..	1.42592	H
KH150610.SG	KH150610	NT17	petrous	ImmelCommBiol2021	Krause-Kyora, Ben	Direct: IntCal20	5174	82	3365-3102 calBCE (4532±25 BP, KIA-52273)	..	RhineMeuse_MN_Wartberg	Niedertiefenbach	-	Germany	50.442	8.136	1	ds.half	KH150610	Shotgun	5.33243	1137185	0.018	F	Niedertiefenbach Family A (29 members) (1st degree: KH150418-KH150613_KH180043,KH150197-KH150198,KH150197-KH150639,KH150621-KH150618,KH150198-KH150639 | siblings: KH150622-KH150620,KH150622-KH150623, KH150620-KH150623 |2nd degree: KH150190-KH150633,KH150197-KH150630,KH150197-KH180045,KH150197-KH150191,KH150198-KH150630,KH150198-KH150191,KH150204_KH150634-KH150628,KH150208_KH150210-KH150418,KH1502…	0	0	n/a (female)	n/a (female)	..	537.94	H3aa
KH150619.SG	KH150619	NT42	petrous	ImmelCommBiol2021	Krause-Kyora, Ben	Direct: IntCal20	5128	102	3333-3021 calBCE (4455±24 BP, KIA-52276)	juvenile-early adult; 14-30 yrs	RhineMeuse_MN_Wartberg	Niedertiefenbach	-	Germany	50.442	8.136	1	ds.half	KH150619	Shotgun	10.6915	1125526	0.0281	F	n/a (no close relatives detected)	5.5784	0	n/a (female)	n/a (female)	..	365.849	H3aa
KH150622.SG	KH150622	NT130	petrous	ImmelCommBiol2021	Krause-Kyora, Ben	Direct: IntCal20	4995	72	3264-2926 calBCE (4417±19 BP, KIA-53048)	infans I; 2-3 yrs	RhineMeuse_MN_Wartberg	Niedertiefenbach	-	Germany	50.442	8.136	1	ds.half	KH150622	Shotgun	23.0597	1149950	0.019	F	Niedertiefenbach Family A (29 members) (1st degree: KH150418-KH150613_KH180043,KH150197-KH150198,KH150197-KH150639,KH150621-KH150618,KH150198-KH150639 | siblings: KH150622-KH150620,KH150622-KH150623, KH150620-KH150623 |2nd degree: KH150190-KH150633,KH150197-KH150630,KH150197-KH180045,KH150197-KH150191,KH150198-KH150630,KH150198-KH150191,KH150204_KH150634-KH150628,KH150208_KH150210-KH150418,KH1502…	0	0	n/a (female)	n/a (female)	..	1006.31	X2c1
KH150625.SG	KH150625	NT83	petrous	ImmelCommBiol2021	Krause-Kyora, Ben	Direct: IntCal20	5163	78	3348-3096 calBCE (4497±27 BP, KIA-52277)	infans I-II; 4-10 yrs	RhineMeuse_MN_Wartberg	Niedertiefenbach	-	Germany	50.442	8.136	1	ds.half	KH150625	Shotgun	0.248857	246946	0.0315	F	Niedertiefenbach Family A (29 members) (1st degree: KH150418-KH150613_KH180043,KH150197-KH150198,KH150197-KH150639,KH150621-KH150618,KH150198-KH150639 | siblings: KH150622-KH150620,KH150622-KH150623, KH150620-KH150623 |2nd degree: KH150190-KH150633,KH150197-KH150630,KH150197-KH180045,KH150197-KH150191,KH150198-KH150630,KH150198-KH150191,KH150204_KH150634-KH150628,KH150208_KH150210-KH150418,KH1502…	n/a (<300K SNPs)	n/a (<300K SNPs)	n/a (female)	n/a (female)	..	20.5791	H1
KH150626.SG	KH150626	NT58	..	ImmelCommBiol2021	Krause-Kyora, Ben	Context: Archaeological	5100	202	3500-2800 BCE	adult; 20-40 yrs	RhineMeuse_MN_Wartberg	Niedertiefenbach	-	Germany	50.442	8.136	1	ds.half	KH150626	Shotgun	2.0305	738288	0.0189	F	Niedertiefenbach Family A (29 members) (1st degree: KH150418-KH150613_KH180043,KH150197-KH150198,KH150197-KH150639,KH150621-KH150618,KH150198-KH150639 | siblings: KH150622-KH150620,KH150622-KH150623, KH150620-KH150623 |2nd degree: KH150190-KH150633,KH150197-KH150630,KH150197-KH180045,KH150197-KH150191,KH150198-KH150630,KH150198-KH150191,KH150204_KH150634-KH150628,KH150208_KH150210-KH150418,KH1502…	0	0	n/a (female)	n/a (female)	..	17.3739	U5b1b
KH150627.SG	KH150627	KI11	petrous	ImmelCommBiol2021	Krause-Kyora, Ben	Direct: IntCal20	5139	97	3335-3024 calBCE (4462±27 BP, KIA-52278)	adult++; 20-60 yrs	RhineMeuse_MN_Wartberg	Niedertiefenbach	-	Germany	50.442	8.136	1	ds.half	KH150627	Shotgun	6.89355	1125952	0.027	F	n/a (no close relatives detected)	0	0	n/a (female)	n/a (female)	..	315.703	V10
KH150635.SG	KH150635	KI14	petrous	ImmelCommBiol2021	Krause-Kyora, Ben	Direct: IntCal20	5034	106	3322-2924 calBCE (4425±28 BP, KIA-52280)	adult++; 20-60 yrs	RhineMeuse_MN_Wartberg	Niedertiefenbach	-	Germany	50.442	8.136	1	ds.half	KH150635	Shotgun	10.9623	1149641	0.0166	F	n/a (no close relatives detected)	0	0	n/a (female)	n/a (female)	..	162.416	U3a1
KH150640.SG	KH150640	NT98	petrous	ImmelCommBiol2021	Krause-Kyora, Ben	Direct: IntCal20	5140	97	3334-3024 calBCE (4461±25 BP, KIA-53053)	adult++; 20-60 yrs	RhineMeuse_MN_Wartberg	Niedertiefenbach	-	Germany	50.442	8.136	1	ds.half	KH150640	Shotgun	1.6763	848861	0.0325	F	Niedertiefenbach Family A (29 members) (1st degree: KH150418-KH150613_KH180043,KH150197-KH150198,KH150197-KH150639,KH150621-KH150618,KH150198-KH150639 | siblings: KH150622-KH150620,KH150622-KH150623, KH150620-KH150623 |2nd degree: KH150190-KH150633,KH150197-KH150630,KH150197-KH180045,KH150197-KH150191,KH150198-KH150630,KH150198-KH150191,KH150204_KH150634-KH150628,KH150208_KH150210-KH150418,KH1502…	0	0	n/a (female)	n/a (female)	..	63.4393	J1c2
KH180044.SG	KH180044	NT136.1	..	ImmelCommBiol2021	Krause-Kyora, Ben	Context: Archaeological	5100	202	3500-2800 BCE	mature; 40-60 yrs	RhineMeuse_MN_Wartberg	Niedertiefenbach	-	Germany	50.442	8.136	1	ds.half	KH180044	Shotgun	0.0932647	97724	0.0302	F	n/a (no close relatives detected)	n/a (<300K SNPs)	n/a (<300K SNPs)	n/a (female)	n/a (female)	..	5.21287	U5b3
KH180045.SG	KH180045	NT146	..	ImmelCommBiol2021	Krause-Kyora, Ben	Context: Archaeological	5100	202	3500-2800 BCE	early adult; 20-30 yrs	RhineMeuse_MN_Wartberg	Niedertiefenbach	-	Germany	50.442	8.136	1	ds.half	KH180045	Shotgun	0.113121	116258	0.0333	F	Niedertiefenbach Family A (29 members) (1st degree: KH150418-KH150613_KH180043,KH150197-KH150198,KH150197-KH150639,KH150621-KH150618,KH150198-KH150639 | siblings: KH150622-KH150620,KH150622-KH150623, KH150620-KH150623 |2nd degree: KH150190-KH150633,KH150197-KH150630,KH150197-KH180045,KH150197-KH150191,KH150198-KH150630,KH150198-KH150191,KH150204_KH150634-KH150628,KH150208_KH150210-KH150418,KH1502…	n/a (<300K SNPs)	n/a (<300K SNPs)	n/a (female)	n/a (female)	..	6.81321	K1e
I12896.TW	I12896	24A_h 1973/3-18,19_M030	tooth (molar)	This study	Altena, Eveline	Direct: IntCal20	4637	94	2864-2500 calBCE (4100±30 BP, PSUAMS-7806)	30-40 yrs	RhineMeuse_LNA_Vlaardingen/CordedWare	Molenaarsgraaf	24A	Netherlands	51.886	4.855	8	ds.half,ds.half,ds.half,ds.half,ds.half,ds.half,ds.half,ds.half	S12896.E1.L9,S12896.E1.L8,S12896.E1.L7,S12896.E1.L6,S12896.E1.L5,S12896.E1.L4,S12896.E1.L3,S12896.E1.L2	Twist1.4M	0.737395	538216	0.008	F	n/a (no close relatives detected)	23.4732	0	n/a (female)	n/a (female)	..	49.83	K1a4a1
I33741.TW	I33741	Vindplaatsnr. 536_HvH 8077-01_M94	petrous	This study	Altena, Eveline	Direct: IntCal20	4288	58	2571-2468 calBCE (4015±20 BP) [R_Combine: (4015±20 BP, PSUAMS-12657), (3890±50 BP, GrA-15696)	30-35 yrs	RhineMeuse_LNA_Vlaardingen/CordedWare	Sijbekarspel	Op de Veken	Netherlands	52.709	4.987	1	ds.half	S33741.Y1.E1.L1	Twist1.4M	1.29402	731551	0.0091	F	n/a (no close relatives detected)	65.4292	0	n/a (female)	n/a (female)	..	13.3657	J1c3g
I12902.TW	I12902	R9560-11_S54, V2764_M5	tooth (molar)	This study	Altena, Eveline	Direct: IntCal20	4632	90	2852-2574 calBCE (4100±20 BP, PSUAMS-8438);2554-2202 calBCE (3890±50 BP, GrA-1670)	20-25 yrs	RhineMeuse_LNA_Vlaardingen/CordedWare	Opmeer	Mienakker	Netherlands	52.744	4.937	9	ds.half,ds.half,ds.half,ds.half,ds.half,ds.half,ds.half,ds.half,ds.half	S33742.Y1.E1.L1,S12902.E1.L9,S12902.E1.L8,S12902.E1.L7,S12902.E1.L6,S12902.E1.L5,S12902.E1.L4,S12902.E1.L3,S12902.E1.L2	Twist1.4M	1.06189	688442	0.351	M	n/a (no close relatives detected)	21.5596	0	R-U106	R1b1a1b1a1a1	Two supporting SNPs, U106 (8796078C>T:T) and A2151 (18910212T>C:C),the last one in ISOGG but not in Y full	183.825	H4a1a1a1a
I13025.AG	I13025	h 1967/1.215/158, Skelet I_M024	petrous	PattersonNature2021	Altena, Eveline	Direct: IntCal20	3958	66	2136-1892 calBCE (3635±40 BP, GrN-5131)	c. 15 yrs	RhineMeuse_LNB_BB	Molenaarsgraaf	-	Netherlands	51.886	4.855	1	ds.half	S13025.E1.L1	1240k	3.20508	828162	0.3985	M	n/a (no close relatives detected)	9.3331	0	R-U106	R1b1a1b1a1a1	Three derived reads at U106 and ancestral reads for P312	204.133	K2b1a
I13026.AG	I13026	h 1967/1.208, Skelet II_M026	petrous	PattersonNature2021	Altena, Eveline	Direct: IntCal20	3951	65	2135-1890 calBCE (3630±40 BP, GrN-5566)	18-24 yrs	RhineMeuse_LNB_BB	Molenaarsgraaf	-	Netherlands	51.886	4.855	1	ds.half	S13026.E1.L1	1240k	0.091444	94015	0.3798	M	n/a (no close relatives detected)	n/a (<300K SNPs)	n/a (<300K SNPs)	R-M269	R1b1a1b	..	7.02306	J1b1a1
I13027.TW	I13027	h 1967/1.?-5, Skelet III_M028	petrous	This study (twist version of previously published individual in PattersonNature2021)	Altena, Eveline	Direct: IntCal20	4039	47	2197-1983 calBCE (3700±25 BP, PSUAMS-7847)	1.5 yrs	RhineMeuse_LNB_BB	Molenaarsgraaf	-	Netherlands	51.886	4.855	1	ds.half	S13027.E1.L1	Twist1.4M	2.1294	949262	0.009	F	n/a (no close relatives detected)	19.1849	0	n/a (female)	n/a (female)	..	604.09	T2b21
I4068.AG	I4068	Barrow II_skeleton 228_M3	petrous	OlaldeNature2018	Altena, Eveline	Direct: IntCal20	3985	54	2134-1950 calBCE (3655±20 BP, PSUAMS-2318)	26-35 yrs	RhineMeuse_LNB_BB	Oostwoud	Tuithoorn	Netherlands	52.7336	5.09618	1	ds.half	S4068.E1.L1	1240k	0.897464	476757	0.3973	M	Oostwoud Family A (4 members) (I39210 is the mother of I4074; I4068, I4073, and I4074 are all 2nd or 3rd degree relatives of each other; I4068 and I4073 are not closely related to I39210)	194.022	102.947	R-P312	R1b1a1b1a1a2 (very likely ancestral for R1b1a1b1a1a2e because he is a close paternal relative of I4074)	..	54.4599	U5a2a1
I4069.AG	I4069	Barrow II_skeleton 229_M4	petrous	OlaldeNature2018	Altena, Eveline	Direct: IntCal20	3966	76	2192-1887 calBCE (3640±50 BP, GrA-6477)	19-25 yrs	RhineMeuse_LNB_BB	Oostwoud	Tuithoorn	Netherlands	52.7336	5.09618	1	ds.half	S4069.E1.L1	1240k	2.37103	722957	0.3985	M	n/a (no close relatives detected)	11.1147	0	R-P312	R1b1a1b1a1a2 (ancestral for R1b1a1b1a1a2e2)	..	150.569	U5a1a1
I5750.AG	I5750	Barrow II_skeleton 230 Extra_M8 | Barrow II_skeleton 235_M11	tooth	OlaldeNature2018	Altena, Eveline	Context: Date(s) from same site (I5748, I4074, I4073, I4068, I4069, I4075, I20063, I4067, I4076, I4071,I4070)	4000	144	2300-1800 BCE	26-36 yrs	RhineMeuse_LNB_BB	Oostwoud	Tuithoorn	Netherlands	52.7336	5.09618	1	ds.half	S5750.E1.L1	1240k	1.42546	643071	0.4036	M	n/a (no close relatives detected)	61.7512	26.8842	R-P312	R1b1a1b1a1a2	..	208.467	K1b1a1+199
I4073.AG	I4073	Barrow II_skeleton 236_M13	petrous	OlaldeNature2018	Altena, Eveline	Direct: IntCal20	3992	76	2197-1897 calBCE (3660±50 BP, GrA-15598)	39-49 yrs	RhineMeuse_LNB_BB	Oostwoud	Tuithoorn	Netherlands	52.7336	5.09618	1	ds.half	S4073.E1.L1	1240k	3.4702	761395	0.399	M	Oostwoud Family A (4 members) (I39210 is the mother of I4074; I4068, I4073, and I4074 are all 2nd or 3rd degree relatives of each other; I4068 and I4073 are not closely related to I39210)	8.2222	0	R-P312	R1b1a1b1a1a2 (ancestral for R1b1a1b1a1a2e2 and very likely for R1b1a1b1a1a2e too because he is a close paternal relative of I4074)	..	238.713	U5a2b1
I4074.AG	I4074	Barrow II_skeleton 242_M14 | Barrow II_skeleton 533_M19	petrous	OlaldeNature2018	Altena, Eveline	Direct: IntCal20	4030	88	2281-1899 calBCE (3690±60 BP, GrA-15597)	26-35 yrs	RhineMeuse_LNB_BB	Oostwoud	Tuithoorn	Netherlands	52.7336	5.09618	2	ds.half,ds.half	S4074.E1.L1,S4077.E1.L1	1240k	3.04002	777992	0.3949	M	Oostwoud Family A (4 members) (I39210 is the mother of I4074; I4068, I4073, and I4074 are all 2nd or 3rd degree relatives of each other; I4068 and I4073 are not closely related to I39210)	4.1204	0	R-P312	R1b1a1b1a1a2 (ancestral for R1b1a1b1a1a2e)	..	240.158	H
I5748.AG	I5748	Barrow II_skeleton 575_M22 (Jan)	petrous	OlaldeNature2018	Altena, Eveline	Direct: IntCal20	4383	89	2579-2211 calBCE (3945±55 BP, GrN-6650C)	26-35 yrs	RhineMeuse_LNB_BB	Oostwoud	Tuithoorn	Netherlands	52.7336	5.09618	1	ds.half	S5748.E1.L1	1240k	5.02736	634094	0.4129	M	n/a (no close relatives detected)	84.8733	31.9554	R-Z302	R1b1a1b1a1a2e2	..	99.7075	X2b4
I39210.TW	I39210	Barrow II_skeleton 233_M125	tooth	This study	Altena, Eveline	Context: Archaeological - Period	4050	115	2300-1900 BCE	36-49 yrs	RhineMeuse_LNB_BB	Oostwoud	Tuithoorn	Netherlands	52.7336	5.09618	2	ss.user,ss.user	S39210.Y1.E3.L1,S39210.Y1.E4.L1	Twist1.4M	2.5386	963613	0.006	F	Oostwoud Family A (4 members) (I39210 is the mother of I4074; I4068, I4073, and I4074 are all 2nd or 3rd degree relatives of each other; I4068 and I4073 are not closely related to I39210)	0	0	n/a (female)	n/a (female)	..	4.453	H
I4075.SG	I4075	Barrow II_skeleton 243_M15	petrous	This study (shotgun version of previously published individual in OlaldeNature2018); early release in 2021 for Allen Ancient Genome Diversity Project	Altena, Eveline	Direct: IntCal20	3950	44	2127-1933 calBCE (3635±20 BP, PSUAMS-2337)	36-49 yrs	RhineMeuse_LNB_BB	Oostwoud	Tuithoorn	Netherlands	52.7336	5.09618	1	ds.half	S4075.E1.L1	Shotgun	4.7269	1060240	0.0058	F	n/a (no close relatives detected)	4.6515	0	n/a (female)	n/a (female)	..	418.898	H5a1
I12900.TW	I12900	h 1982/7.-4_Skelet II_M037	tooth (molar)	This study (twist version of previously published individual in PattersonNature2021)	Altena, Eveline	Direct: IntCal20	4239	84	2456-2141 calBCE (3820±45 BP, GrN-6384)	26-35 yrs	RhineMeuse_LNB_BB	Ottoland	Kromme Elleboog	Netherlands	51.874	4.868	6	ds.half,ds.half,ds.half,ds.half,ds.half,ds.half	S12900.E1.L8,S12900.E1.L6,S12900.E1.L5,S12900.E1.L4,S12900.E1.L3,S12900.E1.L2	Twist1.4M	2.52747	1010650	0.345	M	n/a (no close relatives detected)	5.2143	0	R-Z302	R1b1a1b1a1a2e2	..	127.466	U5b2b1a1
I13028.TW	I13028	h 1982/7.-4, Skelet I_M034	petrous	This study (twist version of previously published individual in PattersonNature2021)	Altena, Eveline	Context: based 14C date from skelet II in the same grave	4250	115	2500-2100 BCE	18+ yrs	RhineMeuse_LNB_BB	Ottoland	Kromme Elleboog	Netherlands	51.874	4.868	1	ds.half	S13028.E1.L1	Twist1.4M	8.7365	1120505	0.39	M	n/a (no close relatives detected)	14.8004	0	R-DF19	R1b1a1b1a1a2e	..	514.096	H1a
I4070.AG	I4070	Barrow I_skeleton 230_M7	petrous	OlaldeNature2018	Altena, Eveline	Direct: IntCal20	3703	71	1880-1627 calBCE (3440±40 BP, GrA-17225)	26-49 yrs	RhineMeuse_EBA	Oostwoud	Tuithoorn	Netherlands	52.7336	5.09618	1	ds.half	S4070.E1.L1	1240k	1.98357	699561	0.3982	M	n/a (no close relatives detected)	33.271	27.2373	R-S263	R1b1a1b1a1a1c	Two supporting SNPs, U106(8796078C>T:T) and S263 (7246726C>T:T)	138.937	U5a1b1a
I4071.AG	I4071	Barrow I_skeleton 231_M1	petrous	OlaldeNature2018	Altena, Eveline	Direct: IntCal20	3717	69	1883-1634 calBCE (3450±40 BP, GrA-17226)	39-49 yrs	RhineMeuse_EBA	Oostwoud	Tuithoorn	Netherlands	52.7336	5.09618	1	ds.half	S4071.E1.L1	1240k	4.29872	787199	0.0048	F	n/a (no close relatives detected)	0	0	n/a (female)	n/a (female)	..	259.21	H6a1a
I4076.AG	I4076	Barrow II_skeleton 247_M18	petrous	OlaldeNature2018	Altena, Eveline	Direct: IntCal20	3763	41	1883-1747 calBCE (3490±20 BP, PSUAMS-2319)	26-35 yrs	RhineMeuse_EBA	Oostwoud	Tuithoorn	Netherlands	52.7336	5.09618	1	ds.half	S4076.E1.L1	1240k	0.659035	451704	0.0081	F	n/a (no close relatives detected)	43.5842	0	n/a (female)	n/a (female)	..	68.0777	K1+16362
I20063.AG	I20063	Barrow II_skeleton 232_M050	petrous	PattersonNature2021	Altena, Eveline	Direct: IntCal20	3797	51	1944-1766 calBCE (3530±25 BP, GrN-8801)	indet.	RhineMeuse_EBA	Oostwoud	Tuithoorn	Netherlands	52.7336	5.09618	1	ss.USER	S20063.Y1.E1.L1	1240k	0.291847	246273	0.0122	F	n/a (no close relatives detected)	n/a (<300K SNPs)	n/a (<300K SNPs)	n/a (female)	n/a (female)	..	5.87875	K1b1a
I4067_enhanced.AG	I4067	Barrow II_skeleton 127_M1	tooth	PattersonNature2021 (higher coverage of previously published individual in OlaldeNature2018)	Altena, Eveline	Direct: IntCal20	3770	70	1958-1646 calBCE (3500±50 BP, GrA-15602)	13-18 yrs	RhineMeuse_EBA	Oostwoud	Tuithoorn	Netherlands	52.7336	5.09618	4	ds.half,ds.half,ds.half,ds.half	S4067.E1.L1,S4067.E1.L2,S4067.E1.L3,S4067.E1.L4	1240k	0.140576	142235	0.0127	F	n/a (no close relatives detected)	n/a (<300K SNPs)	n/a (<300K SNPs)	n/a (female)	n/a (female)	..	135.495	R1b1
I39211.TW	I39211	Barrow II_skeleton 239_M126	tooth	This study	Altena, Eveline	Direct: IntCal20	3793	72	2026-1688 calBCE (3520±60 BP, GrA-15601)	19-25 yrs	RhineMeuse_EBA	Oostwoud	Tuithoorn	Netherlands	52.7336	5.09618	4	ds.half,ds.half,ss.USER,ss.USER	S39211.Y1.E1.L1,S39211.Y1.E2.L1,S39211.Y1.E3.L1,S39211.Y1.E4.L1	Twist1.4M	4.5475	1082576	0.375	M	n/a (no close relatives detected)	4.1714	0	R-DF88	R1b1a1b1a1a2e1	..	50.446	K1a1b2a
Notes
A detailed discussion of each site is represented in SI2. A summarized date for each skeleton is represented here based on either a direct radiocarbon date, or contextual information.

## Sheet: Supp Table 2
Supplementary Table 2. Information about the newly reported libraries in this study.
Library ID (we list all libraries from individuals with newly reported data in this study)	Master ID (lab)	Status	Assessment Note	Publication status	Skeletal Code	Accession/Museum Code	Burial Code	Date mean in BP in years before 1950 CE	Full Date: One of two formats. (Format 1) 95.4% CI calibrated radiocarbon age (Conventional Radiocarbon Age BP, Lab number) e.g. 2624-2350 calBCE (3990±40 BP, Ua-35016). (Format 2) Archaeological context range, e.g. 2500-1700 BCE	Site	Country	Latitude	Longitude	Skeletal Element Used for aDNA	Location where powder was prepared	amount of powder used in extraction (mg)	Location where DNA extraction was performed	DNA extraction	Extraction Method	Location where library preparation was performed	Library preparation	amount of powder in library (mg)	UDG treatment	Library Prep Method	Target enrichment performed	mt Enrichment Method	1240K Enrichment Method	Sequencing platform for 1240k capture data	Read Length	Shotgun fraction mapping to hg19	Shotgun mean sequence length	nuclear raw reads generated	mtDNA mean read length	mtDNA coverage	mtDNA match to consensus sequence 95% CI	mtDNA haplogroup	1240K coverage at targeted positions	1240K mean -or- median read length	1240K fraction of C-to-T damage in last base	1240K sequences hitting X chr	1240K sequences hitting Y chr	Genetically determined sex
S13633.E1.L1	I13633	PASS		Newly reported individual	AF010		97	4834	2916-2781 calBCE (4260±25 BP, PSUAMS-12141)	Abri Sandron	Belgium	50.57923	5.118983	tooth	Huddersfield	194	Huddersfield	manual	Dulias et al. (2022)	Boston	Double-stranded		partial	Rohland 2015; silica coated magnetic beads and 7x volume PB (Qiagen) for cleanups, Bst2.0 in smaller volume, 100ul total PCR volume, higher primer concentration, SPRI cleanup of PCR	1240k	Fu 2013; simultaneous enrichment of ~1.2M SNPs and mtDNA	Fu 2013; simultaneous enrichment of ~1.2M SNPs and mtDNA	NextSeq 500	2x76, 2x7	0.0404693	56.4	16988745	60	657.6	[0.994,1.000]	U5a2b4	0.844	68.5	0.053	17533	10885	M
S13654.E1.L1	I13654	PASS		Newly reported individual	AF031		X1	4750	2950-2650 BCE	Abri Sandron	Belgium	50.57923	5.118983	tooth	Huddersfield	134	Huddersfield	manual	Dulias et al. (2022)	Boston	Double-stranded		partial	Rohland 2015; silica coated magnetic beads and 7x volume PB (Qiagen) for cleanups, Bst2.0 in smaller volume, 100ul total PCR volume, higher primer concentration, SPRI cleanup of PCR	1240k	Fu 2013; simultaneous enrichment of ~1.2M SNPs and mtDNA	Fu 2013; simultaneous enrichment of ~1.2M SNPs and mtDNA	NextSeq 500	2x76, 2x7	0.0123788	51.9	7882948	56.3	159.5	[0.973,0.992]	H3an	0.168	66.9	0.068	3642	2272	M
S13655.E1.L1	I13655	PASS		Newly reported individual	AF032		88 / 6165	4750	2950-2650 BCE	Abri Sandron	Belgium	50.57923	5.118983	tooth	Huddersfield	178	Huddersfield	manual	Dulias et al. (2022)	Boston	Double-stranded		partial	Rohland 2015; silica coated magnetic beads and 7x volume PB (Qiagen) for cleanups, Bst2.0 in smaller volume, 100ul total PCR volume, higher primer concentration, SPRI cleanup of PCR	1240k	Fu 2013; simultaneous enrichment of ~1.2M SNPs and mtDNA	Fu 2013; simultaneous enrichment of ~1.2M SNPs and mtDNA	NextSeq 500	2x76, 2x7	0.023778	50.1	10683173	51.7	62.62	[0.985,0.998]	H1q	0.336	60.7	0.08	7479	4492	M
S13656.E1.L1	I13656	PASS		Newly reported individual	AF033		90	4750	2950-2650 BCE	Abri Sandron	Belgium	50.57923	5.118983	tooth	Huddersfield	201	Huddersfield	manual	Dulias et al. (2022)	Boston	Double-stranded		partial	Rohland 2015; silica coated magnetic beads and 7x volume PB (Qiagen) for cleanups, Bst2.0 in smaller volume, 100ul total PCR volume, higher primer concentration, SPRI cleanup of PCR	1240k	Fu 2013; simultaneous enrichment of ~1.2M SNPs and mtDNA	Fu 2013; simultaneous enrichment of ~1.2M SNPs and mtDNA	NextSeq 500	2x76, 2x7	0.0350171	51.6	7889841	50.6	81.59	[0.988,0.998]	U5b2b2	0.191	62.1	0.068	4225	2595	M
S13657.E1.L1	I13657	PASS		Newly reported individual	AF034		91	4838	2917-2786 calBCE (4265±25 BP, PSUAMS-12143)	Abri Sandron	Belgium	50.57923	5.118983	tooth	Huddersfield	160	Huddersfield	manual	Dulias et al. (2022)	Boston	Double-stranded		partial	Rohland 2015; silica coated magnetic beads and 7x volume PB (Qiagen) for cleanups, Bst2.0 in smaller volume, 100ul total PCR volume, higher primer concentration, SPRI cleanup of PCR	1240k	Fu 2013; simultaneous enrichment of ~1.2M SNPs and mtDNA	Fu 2013; simultaneous enrichment of ~1.2M SNPs and mtDNA	NextSeq 500	2x76, 2x7	0.0470947	54.2	12196173	58.6	601.4	[0.994,1.000]	H7d	0.459	66.7	0.048	9715	5748	M
S13658.E1.L1	I13658	FAIL	Low SNP count	Newly reported individual	AF035				2921-2670 calBCE (4235±45 BP, OxA-10555); 2891-2634 calBCE (4183±38 BP, OxA-10556); 3017-2762 calBCE (4280±40 BP, OxA-10557)	Abri Sandron	Belgium	50.57923	5.118983	tooth	Huddersfield		Huddersfield	manual	Dulias et al. (2022)	Boston	Double-stranded		partial	Rohland 2015; silica coated magnetic beads and 7x volume PB (Qiagen) for cleanups, Bst2.0 in smaller volume, 100ul total PCR volume, higher primer concentration, SPRI cleanup of PCR	1240k	Fu 2013; simultaneous enrichment of ~1.2M SNPs and mtDNA	Fu 2013; simultaneous enrichment of ~1.2M SNPs and mtDNA	NextSeq 500	2x76, 2x7	0.000694956	39.9	2829035	39.9	1.029	na (<2x)	na (<2x)	0.002	49.7	0.128	96	6	F
S13660.E1.L1	I13660	PASS		Newly reported individual	AF037		95	4641	2865-2502 calBCE (4103±29 BP, UBA-42622)	Abri Sandron	Belgium	50.57923	5.118983	tooth	Huddersfield	166	Huddersfield	manual	Dulias et al. (2022)	Boston	Double-stranded		partial	Rohland 2015; silica coated magnetic beads and 7x volume PB (Qiagen) for cleanups, Bst2.0 in smaller volume, 100ul total PCR volume, higher primer concentration, SPRI cleanup of PCR	1240k	Fu 2013; simultaneous enrichment of ~1.2M SNPs and mtDNA	Fu 2013; simultaneous enrichment of ~1.2M SNPs and mtDNA	NextSeq 500	2x76, 2x7	0.0106299	54.1	5166361	56.1	218.8	[0.992,1.000]	U5b2b3	0.113	67.6	0.046	2395	1361	M
S13661.E1.L1	I13661	FAIL	MT contamination, Low SNP count	Newly reported individual	AF038				2921-2670 calBCE (4235±45 BP, OxA-10555); 2891-2634 calBCE (4183±38 BP, OxA-10556); 3017-2762 calBCE (4280±40 BP, OxA-10557)	Abri Sandron	Belgium	50.57923	5.118983	tooth	Huddersfield		Huddersfield	manual	Dulias et al. (2022)	Boston	Double-stranded		partial	Rohland 2015; silica coated magnetic beads and 7x volume PB (Qiagen) for cleanups, Bst2.0 in smaller volume, 100ul total PCR volume, higher primer concentration, SPRI cleanup of PCR	1240k	Fu 2013; simultaneous enrichment of ~1.2M SNPs and mtDNA	Fu 2013; simultaneous enrichment of ~1.2M SNPs and mtDNA	NextSeq 500	2x76, 2x7	0.000105443	44.4	2122371	51	4.357	[0.871,0.980]	H2	0.002	62.2	0.042	84	10	U
S7015.E1.L1	I7015	PASS		Newly reported individual	BELG_6598			8700	9000-4500 BCE	Claminforge	Belgium	50.41	5.62	bone	Pinhasi Lab	75	Boston	manual	Dabney 2013, Korlevic 2015	Boston	Double-stranded	8.3	partial	Rohland 2015; silica coated magnetic beads and 7x volume PB (Qiagen) for cleanups, Bst2.0 in smaller volume, 100ul total PCR volume, higher primer concentration, SPRI cleanup of PCR	1240k	Maricic 2010; separate enrichment for mtDNA	Fu 2013; 390k and 840k targets combined into a single capture	NextSeq 500	2x76, 2x7	0.0908	40	9603570	50	120	[0.981,0.993]	U5b1b	0.580376	53	0.073	18881	264	F
S7010.E1.L2	I7010	PASS		Newly reported individual	BELG_265			8700	8000-5500 BCE	Grotte de la Faille du Burin	Belgium	50.477	5	bone	Pinhasi Lab	75	Boston	manual	Dabney 2013, Korlevic 2015	Boston	Double-stranded	2.5	partial	Rohland 2015; silica coated magnetic beads and 7x volume PB (Qiagen) for cleanups, Bst2.0 in smaller volume, 100ul total PCR volume, higher primer concentration, SPRI cleanup of PCR	1240k	Fu 2013; simultaneous enrichment of ~1.2M SNPs and mtDNA	Fu 2013; simultaneous enrichment of ~1.2M SNPs and mtDNA	NextSeq 500	2x76, 2x7	0.0097	22	5386074	62.7	4.66	[0.932, 0.972]	U5b1+16189+@16192	0.019186	46	0.032	416	333	M
S7010.E1.L5	I7010	PASS		Newly reported individual	BELG_265			8700	8000-5500 BCE	Grotte de la Faille du Burin	Belgium	50.477	5	bone	Pinhasi Lab	75	Boston	manual	Dabney 2013, Korlevic 2015	Boston	Single-stranded	8.3	USER	Gansauge 2020	1240k	Fu 2013; simultaneous enrichment of ~1.2M SNPs and mtDNA	Fu 2013; simultaneous enrichment of ~1.2M SNPs and mtDNA	HiSeq X10	2x101, 2x8	0.00506085	56.3	9060348	61.2	0.5501	na (<2x)	na (<2x)	0.00303	63.5	0.114	70	54	M
S7010.E1.L6	I7010	PASS		Newly reported individual	BELG_265			8700	8000-5500 BCE	Grotte de la Faille du Burin	Belgium	50.477	5	bone	Pinhasi Lab	75	Boston	manual	Dabney 2013, Korlevic 2015	Boston	Single-stranded	8.3	USER	Gansauge 2020	1240k	Fu 2013; simultaneous enrichment of ~1.2M SNPs and mtDNA	Fu 2013; simultaneous enrichment of ~1.2M SNPs and mtDNA	HiSeq X10	2x101, 2x8	0.00880158	59.3	7506536	58.7	0.3155	na (<2x)	na (<2x)	0.002701	62.6	0.113	58	45	M
S13629.E1.L1	I13629	PASS		Newly reported individual	AF006		213 / 3259	4725	2950-2600 BCE	Grotte du Mont Falise	Belgium	50.57923	5.118983	tooth	Huddersfield	208	Huddersfield	manual	Dulias et al. (2022)	Boston	Double-stranded		partial	Rohland 2015; silica coated magnetic beads and 7x volume PB (Qiagen) for cleanups, Bst2.0 in smaller volume, 100ul total PCR volume, higher primer concentration, SPRI cleanup of PCR	1240k	Fu 2013; simultaneous enrichment of ~1.2M SNPs and mtDNA	Fu 2013; simultaneous enrichment of ~1.2M SNPs and mtDNA	NextSeq 500	2x76, 2x7	0.00379262	49.7	4894961	56.4	96.11	[0.986,0.998]	H3k1	0.041	61.8	0.087	868	543	M
S13630.E1.L1	I13630	FAIL	MT contamination, very high heterozygosity	Newly reported individual	AF007		213 / 3274	4720	2882-2669 calBCE (4174±21 BP, OxA-39062)	Grotte du Mont Falise	Belgium	50.57923	5.118983	tooth	Huddersfield	168	Huddersfield	manual	Dulias et al. (2022)	Boston	Double-stranded		partial	Rohland 2015; silica coated magnetic beads and 7x volume PB (Qiagen) for cleanups, Bst2.0 in smaller volume, 100ul total PCR volume, higher primer concentration, SPRI cleanup of PCR	1240k	Fu 2013; simultaneous enrichment of ~1.2M SNPs and mtDNA	Fu 2013; simultaneous enrichment of ~1.2M SNPs and mtDNA	NextSeq 500	2x76, 2x7	0.0029359	53.2	4335622	56.5	71.02	[0.920,0.948]	K1	0.071	67.1	0.04	1519	968	M
S13631.E1.L1	I13631	PASS		Newly reported individual	AF008		213 / 15.019	4725	2950-2600 BCE	Grotte du Mont Falise	Belgium	50.57923	5.118983	long bone	Huddersfield	161	Huddersfield	manual	Dulias et al. (2022)	Boston	Double-stranded		partial	Rohland 2015; silica coated magnetic beads and 7x volume PB (Qiagen) for cleanups, Bst2.0 in smaller volume, 100ul total PCR volume, higher primer concentration, SPRI cleanup of PCR	1240k	Fu 2013; simultaneous enrichment of ~1.2M SNPs and mtDNA	Fu 2013; simultaneous enrichment of ~1.2M SNPs and mtDNA	NextSeq 500	2x76, 2x7	0.00348737	53.4	4574090	60.9	4.998	[0.913,0.992]	U5b2b2	0.02	67.8	0.035	491	273	M
S13638.E1.L1	I13638	PASS		Newly reported individual	AF014		213 / 3252	4722	2886-2668 calBCE (4180±25 BP, PSUAMS-12142)	Grotte du Mont Falise	Belgium	50.57923	5.118983	tooth	Huddersfield	216	Huddersfield	manual	Dulias et al. (2022)	Boston	Double-stranded		partial	Rohland 2015; silica coated magnetic beads and 7x volume PB (Qiagen) for cleanups, Bst2.0 in smaller volume, 100ul total PCR volume, higher primer concentration, SPRI cleanup of PCR	1240k	Fu 2013; simultaneous enrichment of ~1.2M SNPs and mtDNA	Fu 2013; simultaneous enrichment of ~1.2M SNPs and mtDNA	NextSeq 500	2x76, 2x7	0.0476301	47.7	11607018	49.4	44.33	[0.972,0.993]	J1c5	0.37	55.8	0.136	8299	5129	M
S13649.E1.L1	I13649	PASS		Newly reported individual	AF026		212 / 1x.021	4775	3050-2600 BCE	Grotte du Mont Falise	Belgium	50.57923	5.118983	long bone	Huddersfield	121	Huddersfield	manual	Dulias et al. (2022)	Boston	Double-stranded		partial	Rohland 2015; silica coated magnetic beads and 7x volume PB (Qiagen) for cleanups, Bst2.0 in smaller volume, 100ul total PCR volume, higher primer concentration, SPRI cleanup of PCR	1240k	Fu 2013; simultaneous enrichment of ~1.2M SNPs and mtDNA	Fu 2013; simultaneous enrichment of ~1.2M SNPs and mtDNA	NextSeq 500	2x76, 2x7	0.00172052	49.5	4262525	57.7	20.59	[0.975,0.997]	K1a3a	0.04	63	0.074	910	550	M
S13650.E1.L1	I13650	FAIL	Low SNP count	Newly reported individual	AF027				2897-2636 calBCE (4195±40 BP, OxA-10687); 3011-2701 calBCE (4265±40 BP, OxA-10688)	Grotte du Mont Falise	Belgium	50.57923	5.118983	long bone	Huddersfield		Huddersfield	manual	Dulias et al. (2022)	Boston	Double-stranded		partial	Rohland 2015; silica coated magnetic beads and 7x volume PB (Qiagen) for cleanups, Bst2.0 in smaller volume, 100ul total PCR volume, higher primer concentration, SPRI cleanup of PCR	1240k	Fu 2013; simultaneous enrichment of ~1.2M SNPs and mtDNA	Fu 2013; simultaneous enrichment of ~1.2M SNPs and mtDNA	NextSeq 500	2x76, 2x7	0.00287061	42.4	4651101	44.2	0.3066	na (<2x)	na (<2x)	0.002	48.5	0.074	42	23	U
S13651.E1.L1	I13651	PASS		Newly reported individual	AF028		212 / 3245	4775	3050-2600 BCE	Grotte du Mont Falise	Belgium	50.57923	5.118983	long bone	Huddersfield	132	Huddersfield	manual	Dulias et al. (2022)	Boston	Double-stranded		partial	Rohland 2015; silica coated magnetic beads and 7x volume PB (Qiagen) for cleanups, Bst2.0 in smaller volume, 100ul total PCR volume, higher primer concentration, SPRI cleanup of PCR	1240k	Fu 2013; simultaneous enrichment of ~1.2M SNPs and mtDNA	Fu 2013; simultaneous enrichment of ~1.2M SNPs and mtDNA	NextSeq 500	2x76, 2x7	0.000457348	43.9	4638556	52.3	12.15	[0.959,0.993]	K1a4a1	0.03	58.2	0.089	1248	13	F
S13653.E1.L1	I13653	FAIL	Low SNP count	Newly reported individual	AF030		213 / 3251	4775	3050-2600 BCE	Grotte du Mont Falise	Belgium	50.57923	5.118983	tooth	Huddersfield	130	Huddersfield	manual	Dulias et al. (2022)	Boston	Double-stranded		partial	Rohland 2015; silica coated magnetic beads and 7x volume PB (Qiagen) for cleanups, Bst2.0 in smaller volume, 100ul total PCR volume, higher primer concentration, SPRI cleanup of PCR	1240k	Fu 2013; simultaneous enrichment of ~1.2M SNPs and mtDNA	Fu 2013; simultaneous enrichment of ~1.2M SNPs and mtDNA	NextSeq 500	2x76, 2x7	0.00075414	44.5	1430100	55.8	36.26	[0.985,0.998]	H4a1a1a1	0.007	55.6	0.106	158	94	M
S7012.E1.L1	I7012	PASS		Newly reported individual	BELG_267			4479	2618-2468 calBCE (4020±25 BP, PSUAMS-7872)	Grotte Rousseau	Belgium	50.379	4.896	bone	Pinhasi Lab	75	Boston	manual	Dabney 2013, Korlevic 2015	Boston	Double-stranded	8.3	partial	Rohland 2015; silica coated magnetic beads and 7x volume PB (Qiagen) for cleanups, Bst2.0 in smaller volume, 100ul total PCR volume, higher primer concentration, SPRI cleanup of PCR	1240k	Maricic 2010; separate enrichment for mtDNA	Fu 2013; 390k and 840k targets combined into a single capture	NextSeq 500	2x76, 2x7	0.0045	47	4603139	47	30.8	[0.983,0.999]	H1e	0.045338	49	0.078	1009	771	M
S7013.E1.L1	I7013	FAIL	Low SNP count	Newly reported individual	BELG_268			4617	2859-2497 calBCE (4090±30 BP, PSUAMS-7831)	Grotte Rousseau	Belgium	50.379	4.896	bone	Pinhasi Lab	76	Boston	manual	Dabney 2013, Korlevic 2015	Boston	Double-stranded	8.44444	partial	Rohland 2015; silica coated magnetic beads and 7x volume PB (Qiagen) for cleanups, Bst2.0 in smaller volume, 100ul total PCR volume, higher primer concentration, SPRI cleanup of PCR	1240k	Maricic 2010; separate enrichment for mtDNA	Fu 2013; 390k and 840k targets combined into a single capture	NextSeq 500	2x76, 2x7	0.0035	49	3552937	49	6.29	[0.930,0.965]	H1	0.007346	44	0.035	154	139	M
S7018.E1.L1	I7018	PASS		Newly reported individual	BELG_7764			10355	8547-8293 calBCE (9190±45 BP, PSUAMS-7873)	Grotte Rousseau	Belgium	50.379	4.896	bone	Pinhasi Lab	75	Boston	manual	Dabney 2013, Korlevic 2015	Boston	Double-stranded	8.3	partial	Rohland 2015; silica coated magnetic beads and 7x volume PB (Qiagen) for cleanups, Bst2.0 in smaller volume, 100ul total PCR volume, higher primer concentration, SPRI cleanup of PCR	1240k	Maricic 2010; separate enrichment for mtDNA	Fu 2013; 390k and 840k targets combined into a single capture	NextSeq 500	2x76, 2x7	0.0145	49		49	98.4	[0.988,0.997]	U5b2a	0.342408	59	0.058	7101	5260	M
S7018.E1.L2	I7018	PASS		Newly reported individual	BELG_7764			10355	8547-8293 calBCE (9190±45 BP, PSUAMS-7873)	Grotte Rousseau	Belgium	50.379	4.896	bone	Pinhasi Lab	75	Boston	manual	Dabney 2013, Korlevic 2015	Boston	Double-stranded	8.3	partial	Rohland 2015; silica coated magnetic beads and 7x volume PB (Qiagen) for cleanups, Bst2.0 in smaller volume, 100ul total PCR volume, higher primer concentration, SPRI cleanup of PCR	1240k	Fu 2013; simultaneous enrichment of ~1.2M SNPs and mtDNA	Fu 2013; simultaneous enrichment of ~1.2M SNPs and mtDNA	HiSeq X10	2x101, 2x7	0.0134481	62.5	39716284	63	83.94	[0.965, 0.986]	U5b2a	0.310762	73.4	0.072	7701	4931	M
S7018.E1.L3	I7018	PASS		Newly reported individual	BELG_7764			10355	8547-8293 calBCE (9190±45 BP, PSUAMS-7873)	Grotte Rousseau	Belgium	50.379	4.896	bone	Pinhasi Lab	75	Boston	manual	Dabney 2013, Korlevic 2015	Boston	Double-stranded	8.3	partial	Rohland 2015; silica coated magnetic beads and 7x volume PB (Qiagen) for cleanups, Bst2.0 in smaller volume, 100ul total PCR volume, higher primer concentration, SPRI cleanup of PCR	1240k	Fu 2013; simultaneous enrichment of ~1.2M SNPs and mtDNA	Fu 2013; simultaneous enrichment of ~1.2M SNPs and mtDNA	HiSeq X10	2x101, 2x7	0.0114025	62.3	38163927	62.7	70.41	[0.977, 0.993]	U5b2a	0.258792	73.3	0.0685	6170	3980	M
S7018.E1.L4	I7018	PASS		Newly reported individual	BELG_7764			10355	8547-8293 calBCE (9190±45 BP, PSUAMS-7873)	Grotte Rousseau	Belgium	50.379	4.896	bone	Pinhasi Lab	75	Boston	manual	Dabney 2013, Korlevic 2015	Boston	Double-stranded	8.3	partial	Rohland 2015; silica coated magnetic beads and 7x volume PB (Qiagen) for cleanups, Bst2.0 in smaller volume, 100ul total PCR volume, higher primer concentration, SPRI cleanup of PCR	1240k	Fu 2013; simultaneous enrichment of ~1.2M SNPs and mtDNA	Fu 2013; simultaneous enrichment of ~1.2M SNPs and mtDNA	HiSeq X10	2x101, 2x7	0.0113256	61.1	34754991	62.1	80.48	[0.965, 0.987]	U5b2a	0.306704	72.9	0.0705	7400	4751	M
S7018.E1.L5	I7018	PASS		Newly reported individual	BELG_7764			10355	8547-8293 calBCE (9190±45 BP, PSUAMS-7873)	Grotte Rousseau	Belgium	50.379	4.896	bone	Pinhasi Lab	75	Boston	manual	Dabney 2013, Korlevic 2015	Boston	Double-stranded	8.3	partial	Rohland 2015; silica coated magnetic beads and 7x volume PB (Qiagen) for cleanups, Bst2.0 in smaller volume, 100ul total PCR volume, higher primer concentration, SPRI cleanup of PCR	1240k	Fu 2013; simultaneous enrichment of ~1.2M SNPs and mtDNA	Fu 2013; simultaneous enrichment of ~1.2M SNPs and mtDNA	HiSeq X10	2x101, 2x7	0.0112683	60.5	38544825	63.1	84.65	[0.977, 0.992]	U5b2a	0.316457	73.1	0.069	7610	5076	M
S7019.E1.L1	I7019	FAIL	Low SNP count	Newly reported individual	BELG_7766			31950	50000-10000 BCE	Grotte Rousseau	Belgium	50.379	4.896	long bone	Pinhasi Lab	75	Boston	manual	Dabney 2013, Korlevic 2015	Boston	Double-stranded	8.3	partial	Rohland 2015; silica coated magnetic beads and 7x volume PB (Qiagen) for cleanups, Bst2.0 in smaller volume, 100ul total PCR volume, higher primer concentration, SPRI cleanup of PCR	1240k	Maricic 2010; separate enrichment for mtDNA	Fu 2013; 390k and 840k targets combined into a single capture	NextSeq 500	2x76, 2x7	0.0072	21		45	0.493	na (<2x)	na (<2x)	na	na	na	na	na	na
S13635.E1.L1(twist version)	I13635	PASS		Newly reported individual	AF012		ABS 89/6763	4498	2660-2468 calBCE (4035±30 BP PSUAMS-11920)	Huccorgne	Belgium	50.57923	5.118983	cochlea	Richards Lab		Richards Lab	manual	Dabney 2013, Korlevic 2016	Boston	ds		partial	Rohland 2015; silica coated magnetic beads and 7x volume PB (Qiagen) for cleanups, Bst2.0 in smaller volume, 100ul total PCR volume, higher primer concentration, SPRI cleanup of PCR	Twist1.44M	Rohland 2022	Rohland 2022	NovaSeq	2x101, 2x7	0.109476			57.6	215.6	[0.964, 0.989]	H1q	1.33001	70.6	0.1065	53248	27505	M
S13659.E1.L1(twist version)	I13659	PASS		Newly reported individual	AF036		ABS 94	4813	2911-2706 calBCE (4245±25 BP, PSUAMS-12144)	Huccorgne	Belgium	50.57923	5.118983		Richards Lab		Richards Lab	manual	Dabney 2013, Korlevic 2017	Boston	ds		partial	Rohland 2015; silica coated magnetic beads and 7x volume PB (Qiagen) for cleanups, Bst2.0 in smaller volume, 100ul total PCR volume, higher primer concentration, SPRI cleanup of PCR	Twist1.44M	Rohland 2022	Rohland 2022	NovaSeq	2x101, 2x7	0.117209			55.7	437.3	[0.980, 0.995]	J1c5	0.676289	76.7	0.064	30758	15838	M
S18067.Y1.E1.L1	I18067	FAIL	Low SNP count	Newly reported individual	T26-B			4950	3100-2900 BCE	Pommeroeul	Belgium	50.460833	3.711667	humerus	Boston	33	Boston	robotic	Rohland 2018 (Dabney Buffer, silica beads)	Boston	Double-stranded	6.6	partial	Rohland 2015; silica coated magnetic beads and 7x volume PB (Qiagen) for cleanups, Bst2.0 in smaller volume, 100ul total PCR volume, higher primer concentration, SPRI cleanup of PCR	1240k	Fu 2013; simultaneous enrichment of ~1.2M SNPs and mtDNA	Fu 2013; simultaneous enrichment of ~1.2M SNPs and mtDNA	NextSeq 500	2x76, 2x7	0.000473913	54	2434612	58.1	8.876	[0.918, 0.975]	T2c1d+152	0.015	63.9	0.106	289	184	M
S21565.Y1.E2.L1	I21565	FAIL	Low SNP count	Newly reported individual	T26-E			4950	3100-2900 BCE	Pommeroeul	Belgium	50.460833	3.711667	long bone	Boston	36	Boston	robotic	Rohland 2018 (Dabney Buffer, silica beads)	Boston	Double-stranded	7.2	partial	Rohland 2015; silica coated magnetic beads and 7x volume PB (Qiagen) for cleanups, Bst2.0 in smaller volume, 100ul total PCR volume, higher primer concentration, SPRI cleanup of PCR	1240k	Fu 2013; simultaneous enrichment of ~1.2M SNPs and mtDNA	Fu 2013; simultaneous enrichment of ~1.2M SNPs and mtDNA	HiSeq X10	2x101, 2x7	0.00118404	54.6	8177824	58.2	0.6891	na (<2x)	na (<2x)	0.00268	62.6	0.091	66	46	M
S21568.Y1.E3.L1	I21568	FAIL	Low SNP count	Newly reported individual	T26-H			4950	3100-2900 BCE	Pommeroeul	Belgium	50.460833	3.711667	long bone	Boston	39	Boston	robotic	Rohland 2018 (Dabney Buffer, silica beads)	Boston	Double-stranded	2.6	partial	Rohland 2015; silica coated magnetic beads and 7x volume PB (Qiagen) for cleanups, Bst2.0 in smaller volume, 100ul total PCR volume, higher primer concentration, SPRI cleanup of PCR	1240k	Fu 2013; simultaneous enrichment of ~1.2M SNPs and mtDNA	Fu 2013; simultaneous enrichment of ~1.2M SNPs and mtDNA	HiSeq X10	2x101, 2x7	0.0165556	56.2	27455491	60.4	1.811	na (<2x)	na (<2x)	0.005251	54.7	0.149	71	71	M
S7009.E1.L1	I7009	FAIL	MT contamination, sex ratio	Newly reported individual	BELG_263			5800	5200-2500 BCE	Spiennes	Belgium	50.43077	3.97879	bone	Pinhasi Lab	76	Boston	manual	Dabney 2013, Korlevic 2015	Boston	Double-stranded	8.4	partial	Rohland 2015; silica coated magnetic beads and 7x volume PB (Qiagen) for cleanups, Bst2.0 in smaller volume, 100ul total PCR volume, higher primer concentration, SPRI cleanup of PCR	1240k	Maricic 2010; separate enrichment for mtDNA	Fu 2013; 390k and 840k targets combined into a single capture	NextSeq 500	2x76, 2x7	0.0402	40	12806488	48	95.1	[0.896,0.926]	H1	0.982024	55	0.04	23460	1317	Not Assigned
S13627.E1.L1	I13627	PASS		Newly reported individual	AF004		1 / x4	5153	3334-3028 calBCE (4466±21 BP, OxA-39060)	Trou Al'Wesse	Belgium	50.536235	5.235144	petrous bone	Huddersfield	171	Huddersfield	manual	Dulias et al. (2022)	Boston	Double-stranded		partial	Rohland 2015; silica coated magnetic beads and 7x volume PB (Qiagen) for cleanups, Bst2.0 in smaller volume, 100ul total PCR volume, higher primer concentration, SPRI cleanup of PCR	1240k	Fu 2013; simultaneous enrichment of ~1.2M SNPs and mtDNA	Fu 2013; simultaneous enrichment of ~1.2M SNPs and mtDNA	NextSeq 500	2x76, 2x7	0.000440852	44.4	2947634	52.8	12.6	[0.953,0.994]	H4a1a1a	0.023	55.1	0.154	468	316	M
S13642.E1.L1	I13642	FAIL	extraction control flag	Newly reported individual	AF018		2 / 3120	5250	3500-3100 BCE	Trou Al'Wesse	Belgium	50.536235	5.235144	long bone	Huddersfield	187	Huddersfield	manual	Dulias et al. (2022)	Boston	Double-stranded		partial	Rohland 2015; silica coated magnetic beads and 7x volume PB (Qiagen) for cleanups, Bst2.0 in smaller volume, 100ul total PCR volume, higher primer concentration, SPRI cleanup of PCR	1240k	Fu 2013; simultaneous enrichment of ~1.2M SNPs and mtDNA	Fu 2013; simultaneous enrichment of ~1.2M SNPs and mtDNA	NextSeq 500	2x76, 2x7	0.0050816	46.2	5171928	51.2	8.767	[0.978,1.000]	U5b2b2	0.016	57.9	0.086	300	222	M
S13643.E1.L1	I13643	FAIL	MT contamination	Newly reported individual	AF019		4 / 3262		3500-3100 BCE	Trou Al'Wesse	Belgium	50.536235	5.235144	long bone	Huddersfield		Huddersfield	manual	Dulias et al. (2022)	Boston	Double-stranded		partial	Rohland 2015; silica coated magnetic beads and 7x volume PB (Qiagen) for cleanups, Bst2.0 in smaller volume, 100ul total PCR volume, higher primer concentration, SPRI cleanup of PCR	1240k	Fu 2013; simultaneous enrichment of ~1.2M SNPs and mtDNA	Fu 2013; simultaneous enrichment of ~1.2M SNPs and mtDNA	NextSeq 500	2x76, 2x7	0.000545357	52.3	3977040	57.9	4.59	[0.443,0.722]	H2	0.014	69.6	0.021	326	194	M
S13645.E1.L1	I13645	FAIL	MT contamination, Low SNP count	Newly reported individual	AF021				3500-3100 BCE	Trou Al'Wesse	Belgium	50.536235	5.235144	long bone	Huddersfield		Huddersfield	manual	Dulias et al. (2022)	Boston	Double-stranded		partial	Rohland 2015; silica coated magnetic beads and 7x volume PB (Qiagen) for cleanups, Bst2.0 in smaller volume, 100ul total PCR volume, higher primer concentration, SPRI cleanup of PCR	1240k	Fu 2013; simultaneous enrichment of ~1.2M SNPs and mtDNA	Fu 2013; simultaneous enrichment of ~1.2M SNPs and mtDNA	NextSeq 500	2x76, 2x7	0.000107762	44.9	4388432	50.7	2.035	[0.668,0.871]	J1c1	0.003	53.7	0.119	95	2	U
S13648.E1.L1	I13648	FAIL	MT contamination	Newly reported individual	AF024		4 / 3262	5250	3500-3100 BCE	Trou Al'Wesse	Belgium	50.536235	5.235144	long bone	Huddersfield	133	Huddersfield	manual	Dulias et al. (2022)	Boston	Double-stranded		partial	Rohland 2015; silica coated magnetic beads and 7x volume PB (Qiagen) for cleanups, Bst2.0 in smaller volume, 100ul total PCR volume, higher primer concentration, SPRI cleanup of PCR	1240k	Fu 2013; simultaneous enrichment of ~1.2M SNPs and mtDNA	Fu 2013; simultaneous enrichment of ~1.2M SNPs and mtDNA	NextSeq 500	2x76, 2x7	0.00380527	46.5	3972796	50.5	7.679	[0.710,0.854]	H	0.017	58.3	0.097	671	19	F
S14814.Y1.E1.L1	I14814	FAIL	MT contamination, low deamination	Newly reported individual	AF039	TAW2013; J12.189	couche 4b-LaH; decapage 16	8850	8300-5500 BCE	Trou Al'Wesse	Belgium	50.536235	5.235144	tooth	Boston	34	Boston	robotic	Rohland 2018 (Dabney Buffer, silica beads)	Boston	Single-stranded		USER	Gansauge 2020	1240k	Fu 2013; simultaneous enrichment of ~1.2M SNPs and mtDNA	Fu 2013; simultaneous enrichment of ~1.2M SNPs and mtDNA	NextSeq 500	2x76, 2x8	0.045149	67	17415553	70	5.354	[0.678,0.847]	J2a1	0.038	80.8	0.007	825	450	M
S14815.Y1.E1.L1	I14815	FAIL	MT contamination	Newly reported individual	AF040	TAW2013; J12.71.1	couche 4b-LaH; decapage 12	8850	8300-5500 BCE	Trou Al'Wesse	Belgium	50.536235	5.235144	tooth	Boston	20	Boston	robotic	Rohland 2018 (Dabney Buffer, silica beads)	Boston	Single-stranded		USER	Gansauge 2020	1240k	Fu 2013; simultaneous enrichment of ~1.2M SNPs and mtDNA	Fu 2013; simultaneous enrichment of ~1.2M SNPs and mtDNA	NextSeq 500	2x76, 2x8	0.100837	56.8	18597573	54.9	372.5	[0.915,0.963]	J1c1b1	0.071	65.8	0.041	1770	925	M
S7014.E1.L1	I7014	PASS		Newly reported individual	BELG_273			4518	2831-2476 calBCE (4055±20 BP, PSUAMS-14124)	Weris II	Belgium	50.321616	5.513127	bone	Pinhasi Lab	74	Boston	manual	Dabney 2013, Korlevic 2015	Boston	Double-stranded	8.2	partial	Rohland 2015; silica coated magnetic beads and 7x volume PB (Qiagen) for cleanups, Bst2.0 in smaller volume, 100ul total PCR volume, higher primer concentration, SPRI cleanup of PCR	1240k	Maricic 2010; separate enrichment for mtDNA	Fu 2013; 390k and 840k targets combined into a single capture	NextSeq 500	2x76, 2x7	0.039	39	7485605	46	93.4	[0.996,1.000]	H1	0.310146	51	0.043	11699	127	F
BLR001_ss.A0101	BLR001	PASS		Newly reported individual			2210/5:2-1	5635	3764-3637 calBCE (4905±30 BP; Poz-103000)	Baltrum	Germany	53.7329	7.43432	tooth (molar)	Leipzig	40	Leipzig	manual	Dabney 2013	Leipzig	Single-stranded	30	none	Rohland 2015	1240k	Maricic 2010; separate enrichment for mtDNA	Fu 2013; 390k and 840k targets combined into a single capture	NextSeq 500	1x75	19.5986	47.2441	21323487	68.7	58.2971	[0.976, 0.989]	K1e	0.17	60.76	0.180919	8548	5081	M
S1568.E1.L1(twist version)	I1563	PASS		New library from previously reported reported individual				5448	3626-3378 calBCE (4726±17 BP) [R_combine: (4580±30, KIA-28844, Bla5); (4860±30, KIA-45011, Bla7); (4730±25, KIA-45010, Bla13)]	Blätterhöhle Cave (Nordrhein-Westfalen, Arnsberg, Hagen-Kreisfreie Stadt)	Germany	51.3583	7.55111		Boston		Boston	manual
S0103	I0103	PASS		New shotgun data from previously reported library and individual	..	..	ESP16	4472	2617-2461 calBCE (4000±31 BP, MAMS-21488)	Esperstedt (Sachsen-Anhalt, Sachsen-Anhalt, Saalekreis)	Germany	51.42	11.68	tooth	..	..	..	..	..	..	..	..	full	..	..	..	..	HiSeq X10	2x101	..	..	..	..	..	..	W6a	2.77922	..	..	..	..	F
S0104	I0104	PASS		New shotgun data from previously reported library and individual	..	..	ESP11	4358	2563-2295 calBCE (3927±37 BP, MAMS-21487)	Esperstedt (Sachsen-Anhalt, Sachsen-Anhalt, Saalekreis)	Germany	51.42	11.68	tooth	..	..	..	..	..	..	..	..	full	..	..	..	..	HiSeq X10	2x101	..	..	..	..	..	..	U4b1a1a1	3.00966	..	..	..	..	M
SPI001_ss.A0101	SPI001	PASS		Newly reported individual			2212/2:1	7409	5558-5373 calBCE (6510±40 BP; Poz-103001)	Spiekeroog	Germany	53.7842	7.73535	tooth (molar)	Leipzig	40	Leipzig	manual	Dabney 2013	Leipzig	Single-stranded	30	none	Rohland 2015	1240k	Maricic 2010; separate enrichment for mtDNA	Fu 2013; 390k and 840k targets combined into a single capture	NextSeq 500	1x75	41.3529	40.3157	22494163	62.31	29.4807	[0.976, 0.992]	U5b2a1a	0.38	50.52	0.290144	5666	3172	M
S38441.Y1.E3.L1	I38441	FAIL	Low SNP count	Newly reported individual	Via2170_V12014_S443			5950	4500-3500 BCE	Angeren-Kampsepad Zuid	Netherlands	51.944	5.988	cochlea	Boston	36	Boston	robotic	Rohland 2018 (Dabney Buffer, silica beads)	Boston	ss	7.2	USER	Gansauge 2020	Twist1.4M	Rohland 2022	Rohland 2022	NovaSeq X 25B	2X101, 2X8	0.000384489	32.6		0	0	na (<2x)	na (<2x)	0.00115327	35.6	0.023	45	7	U
S38441.Y1.E4.L1	I38441	FAIL	Low SNP count	Newly reported individual	Via2170_V12014_S443			5950	4500-3500 BCE	Angeren-Kampsepad Zuid	Netherlands	51.944	5.988	cochlea	Boston	36	Boston	robotic	Rohland 2018 (Dabney Buffer, silica beads)	Boston	ss	7.2	USER	Gansauge 2020	Twist1.4M	Rohland 2022	Rohland 2022	NovaSeq X 25B	2X101, 2X8	0.000295248	33.4		69.5	0.008389	na (<2x)	na (<2x)	0.00427849	38.9	0.023	181	1	F
S38442.Y1.E3.L1	I38442	PASS		Newly reported individual	Via2170_V9948_S454			5950	4500-3500 BCE	Angeren-Kampsepad Zuid	Netherlands	51.944	5.988	cochlea	Boston	39	Boston	robotic	Rohland 2018 (Dabney Buffer, silica beads)	Boston	ss	7.8	USER	Gansauge 2020	Twist1.4M	Rohland 2022	Rohland 2022	NovaSeq X 25B	2X101, 2X8	0.00821573	37.2		39.8	0.2207	na (<2x)	na (<2x)	0.200181	43.3	0.124	4238	2558	M
S38442.Y1.E4.L1	I38442	PASS		Newly reported individual	Via2170_V9948_S454			5950	4500-3500 BCE	Angeren-Kampsepad Zuid	Netherlands	51.944	5.988	cochlea	Boston	39	Boston	robotic	Rohland 2018 (Dabney Buffer, silica beads)	Boston	ss	7.8	USER	Gansauge 2020	Twist1.4M	Rohland 2022	Rohland 2022	NovaSeq X 25B	2X101, 2X8	0.00643966	37.4		40	0.205	na (<2x)	na (<2x)	0.240253	44	0.128	4952	3010	M
S38125.Y1.E1.L1	I38125	FAIL	Low SNP count	Newly reported individual	97POL_V05990_M098			7200	5500-5000 BCE	Hardinxveld-Giessendam-Polderweg	Netherlands	51.832	4.875	tooth	Boston	35	Boston	robotic	Rohland 2018 (Dabney Buffer, silica beads)	Boston	Double-stranded	7	partial	Rohland 2015; silica coated magnetic beads and 7x volume PB (Qiagen) for cleanups, Bst2.0 in smaller volume, 100ul total PCR volume, higher primer concentration, SPRI cleanup of PCR	Twist1.4M	Rohland 2022	Rohland 2022	Novaseq	2x101, 2x7	6.88421e-05	63.2	13886441	77.5	0.01871	na (<2x)	na (<2x)	0.000271154	64.5	0.0105	10	1	U
S38125.Y1.E2.L1	I38125	FAIL	Low SNP count	Newly reported individual	97POL_V05990_M098			7200	5500-5000 BCE	Hardinxveld-Giessendam-Polderweg	Netherlands	51.832	4.875	tooth	Boston	35	Boston	robotic	Rohland 2018 (Dabney Buffer, silica beads)	Boston	Double-stranded	7	partial	Rohland 2015; silica coated magnetic beads and 7x volume PB (Qiagen) for cleanups, Bst2.0 in smaller volume, 100ul total PCR volume, higher primer concentration, SPRI cleanup of PCR	Twist1.4M	Rohland 2022	Rohland 2022	Novaseq	2x101, 2x7	0.000103559	50.8	13624539	68.2	0.05764	na (<2x)	na (<2x)	0.0004076	68.9	0.0105	15	0	U
S38126.Y1.E1.L1	I38126	FAIL	Low SNP count	Newly reported individual	97POL_V06213_M099			7200	5500-5000 BCE	Hardinxveld-Giessendam-Polderweg	Netherlands	51.832	4.875	tooth	Boston	35	Boston	robotic	Rohland 2018 (Dabney Buffer, silica beads)	Boston	Double-stranded	7	partial	Rohland 2015; silica coated magnetic beads and 7x volume PB (Qiagen) for cleanups, Bst2.0 in smaller volume, 100ul total PCR volume, higher primer concentration, SPRI cleanup of PCR	Twist1.4M	Rohland 2022	Rohland 2022	Novaseq	2x101, 2x7	6.68036e-05	43.2	14669098	50	0.02414	na (<2x)	na (<2x)	0.000126886	63.5	0.02	3	0	U
S38126.Y1.E2.L1	I38126	FAIL	Low SNP count	Newly reported individual	97POL_V06213_M099			7200	5500-5000 BCE	Hardinxveld-Giessendam-Polderweg	Netherlands	51.832	4.875	tooth	Boston	35	Boston	robotic	Rohland 2018 (Dabney Buffer, silica beads)	Boston	Double-stranded	7	partial	Rohland 2015; silica coated magnetic beads and 7x volume PB (Qiagen) for cleanups, Bst2.0 in smaller volume, 100ul total PCR volume, higher primer concentration, SPRI cleanup of PCR	Twist1.4M	Rohland 2022	Rohland 2022	Novaseq	2x101, 2x7	0.000122948	55	18838018	71.4	0.08184	na (<2x)	na (<2x)	0.000335	73.5	0.005	28	2	U
S38127.Y1.E1.L1	I38127	FAIL	Low SNP count	Newly reported individual	97POL_V07000_M100			7200	5500-5000 BCE	Hardinxveld-Giessendam-Polderweg	Netherlands	51.832	4.875	long bone	Boston	39	Boston	robotic	Rohland 2018 (Dabney Buffer, silica beads)	Boston	Double-stranded	7.8	partial	Rohland 2015; silica coated magnetic beads and 7x volume PB (Qiagen) for cleanups, Bst2.0 in smaller volume, 100ul total PCR volume, higher primer concentration, SPRI cleanup of PCR	Twist1.4M	Rohland 2022	Rohland 2022	Novaseq	2x101, 2x7	8.65564e-05	52.2	12318441	69.1	0.03754	na (<2x)	na (<2x)	0.000484	83.7	0.006	39	0	U
S38127.Y1.E2.L1	I38127	FAIL	Low SNP count	Newly reported individual	97POL_V07000_M100			7200	5500-5000 BCE	Hardinxveld-Giessendam-Polderweg	Netherlands	51.832	4.875	long bone	Boston	39	Boston	robotic	Rohland 2018 (Dabney Buffer, silica beads)	Boston	Double-stranded	7.8	partial	Rohland 2015; silica coated magnetic beads and 7x volume PB (Qiagen) for cleanups, Bst2.0 in smaller volume, 100ul total PCR volume, higher primer concentration, SPRI cleanup of PCR	Twist1.4M	Rohland 2022	Rohland 2022	Novaseq	2x101, 2x7	0.000128134	54.9	13130086	74.2	0.07617	na (<2x)	na (<2x)	0.000747	86.7	0.009	65	1	U
S38128.Y1.E1.L1	I38128	FAIL	Low SNP count	Newly reported individual	97POL_V11973_M101			7200	5500-5000 BCE	Hardinxveld-Giessendam-Polderweg	Netherlands	51.832	4.875	tooth	Boston	35	Boston	robotic	Rohland 2018 (Dabney Buffer, silica beads)	Boston	Double-stranded	7	partial	Rohland 2015; silica coated magnetic beads and 7x volume PB (Qiagen) for cleanups, Bst2.0 in smaller volume, 100ul total PCR volume, higher primer concentration, SPRI cleanup of PCR	Twist1.4M	Rohland 2022	Rohland 2022	Novaseq	2x101, 2x7	0.000134188	34.9	12795337	48.5	0.01171	na (<2x)	na (<2x)	0.0001799	50.2	0.008	5	2	U
S38128.Y1.E2.L1	I38128	FAIL	Low SNP count	Newly reported individual	97POL_V11973_M101			7200	5500-5000 BCE	Hardinxveld-Giessendam-Polderweg	Netherlands	51.832	4.875	tooth	Boston	35	Boston	robotic	Rohland 2018 (Dabney Buffer, silica beads)	Boston	Double-stranded	7	partial	Rohland 2015; silica coated magnetic beads and 7x volume PB (Qiagen) for cleanups, Bst2.0 in smaller volume, 100ul total PCR volume, higher primer concentration, SPRI cleanup of PCR	Twist1.4M	Rohland 2022	Rohland 2022	Novaseq	2x101, 2x7	9.30637e-05	39.2	13722838	57.4	0.04158	na (<2x)	na (<2x)	0.00018946	50.4	0.009	6	0	U
S38129.Y1.E1.L1	I38129	FAIL	Low SNP count	Newly reported individual	97POL_V17903_M102			7200	5500-5000 BCE	Hardinxveld-Giessendam-Polderweg	Netherlands	51.832	4.875	tooth	Boston	36	Boston	robotic	Rohland 2018 (Dabney Buffer, silica beads)	Boston	Double-stranded	7.2	partial	Rohland 2015; silica coated magnetic beads and 7x volume PB (Qiagen) for cleanups, Bst2.0 in smaller volume, 100ul total PCR volume, higher primer concentration, SPRI cleanup of PCR	Twist1.4M	Rohland 2022	Rohland 2022	Novaseq	2x101, 2x7	1.90378e-05	32	14256492	74.2	0.02686	na (<2x)	na (<2x)	0.000233783	52.3	0.0115	2	0	U
S38129.Y1.E2.L1	I38129	FAIL	Low SNP count	Newly reported individual	97POL_V17903_M102			7200	5500-5000 BCE	Hardinxveld-Giessendam-Polderweg	Netherlands	51.832	4.875	tooth	Boston	36	Boston	robotic	Rohland 2018 (Dabney Buffer, silica beads)	Boston	Double-stranded	7.2	partial	Rohland 2015; silica coated magnetic beads and 7x volume PB (Qiagen) for cleanups, Bst2.0 in smaller volume, 100ul total PCR volume, higher primer concentration, SPRI cleanup of PCR	Twist1.4M	Rohland 2022	Rohland 2022	Novaseq	2x101, 2x7	0.000154595	52.6	12620052	66.8	0.0685	na (<2x)	na (<2x)	0.000244212	54.2	0.011	10	0	U
S38130.Y1.E1.L1	I38130	FAIL	Low SNP count, Sex ratio	Newly reported individual	98POL_grave 2_M103			7200	5500-5000 BCE	Hardinxveld-Giessendam-Polderweg	Netherlands	51.832	4.875	tibia	Boston	36	Boston	robotic	Rohland 2018 (Dabney Buffer, silica beads)	Boston	Double-stranded	7.2	partial	Rohland 2015; silica coated magnetic beads and 7x volume PB (Qiagen) for cleanups, Bst2.0 in smaller volume, 100ul total PCR volume, higher primer concentration, SPRI cleanup of PCR	Twist1.4M	Rohland 2022	Rohland 2022	Novaseq	2x101, 2x7	0.000101284	66.8	15548005	48	0.008691	na (<2x)	na (<2x)	0.000276	56	0.017	8	3	U
S38130.Y1.E2.L1	I38130	FAIL	Low SNP count, Sex ratio	Newly reported individual	98POL_grave 2_M103			7200	5500-5000 BCE	Hardinxveld-Giessendam-Polderweg	Netherlands	51.832	4.875	tibia	Boston	36	Boston	robotic	Rohland 2018 (Dabney Buffer, silica beads)	Boston	Double-stranded	7.2	partial	Rohland 2015; silica coated magnetic beads and 7x volume PB (Qiagen) for cleanups, Bst2.0 in smaller volume, 100ul total PCR volume, higher primer concentration, SPRI cleanup of PCR	Twist1.4M	Rohland 2022	Rohland 2022	Novaseq	2x101, 2x7	0.000172075	38.9	14787449	75.5	0.09566	na (<2x)	na (<2x)	0.000294	59.8	0.0125	13	4	U
S38449.Y1.E1.L1	I38449	FAIL	Low SNP count	Newly reported individual	98POL_V24038_M104			7200	5500-5000 BCE	Hardinxveld-Giessendam-Polderweg	Netherlands	51.832	4.875	cochlea	Boston	37	Boston	robotic	Rohland 2018 (Dabney Buffer, silica beads)	Boston	Double-stranded	7.4	partial	Rohland 2015; silica coated magnetic beads and 7x volume PB (Qiagen) for cleanups, Bst2.0 in smaller volume, 100ul total PCR volume, higher primer concentration, SPRI cleanup of PCR	Twist1.4M	Rohland 2022	Rohland 2022	Novaseq	2x101, 2x7	0.000152307	62.7	5653206	51	0.003078	na (<2x)	na (<2x)	2.60725e-05	58	0.085	0	0	U
S38449.Y1.E2.L1	I38449	FAIL	Low SNP count	Newly reported individual	98POL_V24038_M104			7200	5500-5000 BCE	Hardinxveld-Giessendam-Polderweg	Netherlands	51.832	4.875	cochlea	Boston	37	Boston	robotic	Rohland 2018 (Dabney Buffer, silica beads)	Boston	Double-stranded	7.4	partial	Rohland 2015; silica coated magnetic beads and 7x volume PB (Qiagen) for cleanups, Bst2.0 in smaller volume, 100ul total PCR volume, higher primer concentration, SPRI cleanup of PCR	Twist1.4M	Rohland 2022	Rohland 2022	Novaseq	2x101, 2x7	0.000248455	49.9	34241384	48.4	0.07297	na (<2x)	na (<2x)	0.000717	61.7	0.0185	48	0	U
S38450.Y1.E3.L1	I38450	PASS		Newly reported individual	98POL_V24337_M105			7200	5500-5000 BCE	Hardinxveld-Giessendam-Polderweg	Netherlands	51.832	4.875	cochlea	Boston	37	Boston	robotic	Rohland 2018 (Dabney Buffer, silica beads)	Boston	ss	7.4	USER	Gansauge 2020	Twist1.4M	Rohland 2022	Rohland 2022	NovaSeq X 25B	2X101, 2X8	0.0215496	36.2		39.5	0.7638	na (<2x)	na (<2x)	0.180542	40.1	0.248	3798	2139	M
S38450.Y1.E4.L1	I38450	PASS		Newly reported individual	98POL_V24337_M105			7200	5500-5000 BCE	Hardinxveld-Giessendam-Polderweg	Netherlands	51.832	4.875	cochlea	Boston	37	Boston	robotic	Rohland 2018 (Dabney Buffer, silica beads)	Boston	ss	7.4	USER	Gansauge 2020	Twist1.4M	Rohland 2022	Rohland 2022	NovaSeq X 25B	2X101, 2X8	0.0149609	36.3		40.2	0.6993	na (<2x)	na (<2x)	0.185725	40.4	0.247	3821	2188	M
S38450.Y1.E1.L1	I38450	FAIL	Low SNP count	Newly reported individual	98POL_V24337_M105			7200	5500-5000 BCE	Hardinxveld-Giessendam-Polderweg	Netherlands	51.832	4.875	cochlea	Boston	37	Boston	robotic	Rohland 2018 (Dabney Buffer, silica beads)	Boston	Double-stranded	7.4	partial	Rohland 2015; silica coated magnetic beads and 7x volume PB (Qiagen) for cleanups, Bst2.0 in smaller volume, 100ul total PCR volume, higher primer concentration, SPRI cleanup of PCR	Twist1.4M	Rohland 2022	Rohland 2022	Novaseq	2x101, 2x7	0.0150234	41.1	9292813	41.8	0.04539	na (<2x)	na (<2x)	0.000484	42.6	0.2465	13	10	U
S38450.Y1.E2.L1	I38450	FAIL	Low SNP count	Newly reported individual	98POL_V24337_M105			7200	5500-5000 BCE	Hardinxveld-Giessendam-Polderweg	Netherlands	51.832	4.875	cochlea	Boston	37	Boston	robotic	Rohland 2018 (Dabney Buffer, silica beads)	Boston	Double-stranded	7.4	partial	Rohland 2015; silica coated magnetic beads and 7x volume PB (Qiagen) for cleanups, Bst2.0 in smaller volume, 100ul total PCR volume, higher primer concentration, SPRI cleanup of PCR	Twist1.4M	Rohland 2022	Rohland 2022	Novaseq	2x101, 2x7	0.00258327	40.9	30604009	45.2	0.2836	na (<2x)	na (<2x)	0.0042698	47.5	0.188	105	39	U
S38131.Y1.E1.L1	I38131	FAIL	Low SNP count	Newly reported individual	98POL_V27415_M106			7200	5500-5000 BCE	Hardinxveld-Giessendam-Polderweg	Netherlands	51.832	4.875	humerus	Boston	35	Boston	robotic	Rohland 2018 (Dabney Buffer, silica beads)	Boston	Double-stranded	7	partial	Rohland 2015; silica coated magnetic beads and 7x volume PB (Qiagen) for cleanups, Bst2.0 in smaller volume, 100ul total PCR volume, higher primer concentration, SPRI cleanup of PCR	Twist1.4M	Rohland 2022	Rohland 2022	Novaseq	2x101, 2x7	0.000848057	60.2	12938517	56.3	0.04756	na (<2x)	na (<2x)	0.00039804	66.7	0.012	18	4	U
S38131.Y1.E2.L1	I38131	FAIL	Low SNP count	Newly reported individual	98POL_V27415_M106			7200	5500-5000 BCE	Hardinxveld-Giessendam-Polderweg	Netherlands	51.832	4.875	humerus	Boston	35	Boston	robotic	Rohland 2018 (Dabney Buffer, silica beads)	Boston	Double-stranded	7	partial	Rohland 2015; silica coated magnetic beads and 7x volume PB (Qiagen) for cleanups, Bst2.0 in smaller volume, 100ul total PCR volume, higher primer concentration, SPRI cleanup of PCR	Twist1.4M	Rohland 2022	Rohland 2022	Novaseq	2x101, 2x7	0.000878415	60.3	13110221	67.6	0.08564	na (<2x)	na (<2x)	0.000376	69.9	0.011	26	0	U
S38132.Y1.E1.L1	I38132	FAIL	Low SNP count	Newly reported individual	98POL_V27701_M107			7200	5500-5000 BCE	Hardinxveld-Giessendam-Polderweg	Netherlands	51.832	4.875	tooth	Boston	39	Boston	robotic	Rohland 2018 (Dabney Buffer, silica beads)	Boston	Double-stranded	7.8	partial	Rohland 2015; silica coated magnetic beads and 7x volume PB (Qiagen) for cleanups, Bst2.0 in smaller volume, 100ul total PCR volume, higher primer concentration, SPRI cleanup of PCR	Twist1.4M	Rohland 2022	Rohland 2022	Novaseq	2x101, 2x7	0.000262696	63	12443127	44.7	0.06742	na (<2x)	na (<2x)	0.000149482	62.1	0.0205	4	0	U
S38132.Y1.E2.L1	I38132	FAIL	Low SNP count, Sex ratio, low deamination	Newly reported individual	98POL_V27701_M107			7200	5500-5000 BCE	Hardinxveld-Giessendam-Polderweg	Netherlands	51.832	4.875	tooth	Boston	39	Boston	robotic	Rohland 2018 (Dabney Buffer, silica beads)	Boston	Double-stranded	7.8	partial	Rohland 2015; silica coated magnetic beads and 7x volume PB (Qiagen) for cleanups, Bst2.0 in smaller volume, 100ul total PCR volume, higher primer concentration, SPRI cleanup of PCR	Twist1.4M	Rohland 2022	Rohland 2022	Novaseq	2x101, 2x7	0.00156934	69.1	14740910	61.3	0.1516	na (<2x)	na (<2x)	0.000788	80.4	0.006	53	7	U
S38133.Y1.E1.L1	I38133	FAIL	Low SNP count, Sex ratio	Newly reported individual	98POL_V27726_M108			7200	5500-5000 BCE	Hardinxveld-Giessendam-Polderweg	Netherlands	51.832	4.875	tooth	Boston	38	Boston	robotic	Rohland 2018 (Dabney Buffer, silica beads)	Boston	Double-stranded	7.6	partial	Rohland 2015; silica coated magnetic beads and 7x volume PB (Qiagen) for cleanups, Bst2.0 in smaller volume, 100ul total PCR volume, higher primer concentration, SPRI cleanup of PCR	Twist1.4M	Rohland 2022	Rohland 2022	Novaseq	2x101, 2x7	0.000108191	36.1	18741970	72	0.239	na (<2x)	na (<2x)	0.000691	66.6	0.023	41	2	U
S38133.Y1.E2.L1	I38133	FAIL	Low SNP count	Newly reported individual	98POL_V27726_M108			7200	5500-5000 BCE	Hardinxveld-Giessendam-Polderweg	Netherlands	51.832	4.875	tooth	Boston	38	Boston	robotic	Rohland 2018 (Dabney Buffer, silica beads)	Boston	Double-stranded	7.6	partial	Rohland 2015; silica coated magnetic beads and 7x volume PB (Qiagen) for cleanups, Bst2.0 in smaller volume, 100ul total PCR volume, higher primer concentration, SPRI cleanup of PCR	Twist1.4M	Rohland 2022	Rohland 2022	Novaseq	2x101, 2x7	0.000106196	65.2	18896555	66.9	0.3149	na (<2x)	na (<2x)	0.000831	67.5	0.025	40	0	U
S13024.E1.L2	I13024	PASS		Newly reported individual	98POL_V28578_M021			7350	5500-5300 BCE	Hardinxveld-Giessendam-Polderweg	Netherlands	51.832	4.875	cochlea	Boston	78	Boston	manual	Dabney 2013, Korlevic 2015	Boston	Double-stranded	8.7	partial	Rohland 2015; silica coated magnetic beads and 7x volume PB (Qiagen) for cleanups, Bst2.0 in smaller volume, 100ul total PCR volume, higher primer concentration, SPRI cleanup of PCR	Twist1.4M	Rohland 2022	Rohland 2022	HiSeq X10	2x101, 2x7	0.0068273	38.9	34483854	40.2	0.7912	na (<2x)	na (<2x)	0.009732	42.8	0.26	743	12	F
S13024.E1.L3	I13024	PASS		Newly reported individual	98POL_V28578_M021			7350	5500-5300 BCE	Hardinxveld-Giessendam-Polderweg	Netherlands	51.832	4.875	cochlea	Boston	78	Boston	manual	Dabney 2013, Korlevic 2015	Boston	Double-stranded	8.7	partial	Rohland 2015; silica coated magnetic beads and 7x volume PB (Qiagen) for cleanups, Bst2.0 in smaller volume, 100ul total PCR volume, higher primer concentration, SPRI cleanup of PCR	Twist1.4M	Rohland 2022	Rohland 2022	HiSeq X10	2x101, 2x7	0.00639923	39	47772048	40.8	0.797	na (<2x)	na (<2x)	0.010421	42.8	0.2535	868	8	F
S13024.E1.L4	I13024	FAIL	Low SNP count, sex ratio	Newly reported individual	98POL_V28578_M021			7350	5500-5300 BCE	Hardinxveld-Giessendam-Polderweg	Netherlands	51.832	4.875	cochlea	Boston	78	Boston	manual	Dabney 2013, Korlevic 2015	Boston	Double-stranded	8.7	partial	Rohland 2015; silica coated magnetic beads and 7x volume PB (Qiagen) for cleanups, Bst2.0 in smaller volume, 100ul total PCR volume, higher primer concentration, SPRI cleanup of PCR	Twist1.4M	Rohland 2022	Rohland 2022	HiSeq X10	2x101, 2x7	0.0153245	38.9	12229765	37.8	0.01823	na (<2x)	na (<2x)	0.000205	39.8	0.042	11	1	U
S13024.E1.L5	I13024	PASS		Newly reported individual	98POL_V28578_M021			7350	5500-5300 BCE	Hardinxveld-Giessendam-Polderweg	Netherlands	51.832	4.875	cochlea	Boston	78	Boston	manual	Dabney 2013, Korlevic 2015	Boston	Double-stranded	8.7	partial	Rohland 2015; silica coated magnetic beads and 7x volume PB (Qiagen) for cleanups, Bst2.0 in smaller volume, 100ul total PCR volume, higher primer concentration, SPRI cleanup of PCR	Twist1.4M	Rohland 2022	Rohland 2022	HiSeq X10	2x101, 2x7	0.00638038	39.3	25173312	40.7	0.7488	na (<2x)	na (<2x)	0.010605	43	0.2605	780	14	F
S13024.E1.L6	I13024	PASS		Newly reported individual	98POL_V28578_M021			7350	5500-5300 BCE	Hardinxveld-Giessendam-Polderweg	Netherlands	51.832	4.875	cochlea	Boston	78	Boston	manual	Dabney 2013, Korlevic 2015	Boston	Double-stranded	8.7	partial	Rohland 2015; silica coated magnetic beads and 7x volume PB (Qiagen) for cleanups, Bst2.0 in smaller volume, 100ul total PCR volume, higher primer concentration, SPRI cleanup of PCR	Twist1.4M	Rohland 2022	Rohland 2022	HiSeq X10	2x101, 2x7	0.0154167	40.4	31757227	38.2	0.2076	na (<2x)	na (<2x)	0.002925	43.5	0.2345	248	7	F
S13024.E1.L7	I13024	FAIL	Low SNP count, low deamination	Newly reported individual	98POL_V28578_M021			7350	5500-5300 BCE	Hardinxveld-Giessendam-Polderweg	Netherlands	51.832	4.875	cochlea	Boston	78	Boston	manual	Dabney 2013, Korlevic 2015	Boston	Double-stranded	8.7	partial	Rohland 2015; silica coated magnetic beads and 7x volume PB (Qiagen) for cleanups, Bst2.0 in smaller volume, 100ul total PCR volume, higher primer concentration, SPRI cleanup of PCR	Twist1.4M	Rohland 2022	Rohland 2022	HiSeq X10	2x101, 2x7	0.00942975	37.6	4986487	39.7	0.01678	na (<2x)	na (<2x)	0.00011	39.2	0.0095	10	0	U
S13024.E1.L8	I13024	PASS		Newly reported individual	98POL_V28578_M021			7350	5500-5300 BCE	Hardinxveld-Giessendam-Polderweg	Netherlands	51.832	4.875	cochlea	Boston	78	Boston	manual	Dabney 2013, Korlevic 2015	Boston	Double-stranded	8.7	partial	Rohland 2015; silica coated magnetic beads and 7x volume PB (Qiagen) for cleanups, Bst2.0 in smaller volume, 100ul total PCR volume, higher primer concentration, SPRI cleanup of PCR	Twist1.4M	Rohland 2022	Rohland 2022	HiSeq X10	2x101, 2x7	0.00621653	39.6	42097473	40.2	0.7973	na (<2x)	na (<2x)	0.012331	43	0.258	1007	17	F
S13024.E1.L9	I13024	PASS		Newly reported individual	98POL_V28578_M021			7350	5500-5300 BCE	Hardinxveld-Giessendam-Polderweg	Netherlands	51.832	4.875	cochlea	Boston	78	Boston	manual	Dabney 2013, Korlevic 2015	Boston	Double-stranded	8.7	partial	Rohland 2015; silica coated magnetic beads and 7x volume PB (Qiagen) for cleanups, Bst2.0 in smaller volume, 100ul total PCR volume, higher primer concentration, SPRI cleanup of PCR	Twist1.4M	Rohland 2022	Rohland 2022	HiSeq X10	2x101, 2x7	0.00628133	39.4	27768592	40.3	0.6618	na (<2x)	na (<2x)	0.009172	42.8	0.241	681	12	F
S13027.E1.L1 (twist version)	I13027	PASS		New library from previously reported reported individual	h 1967/1._Skelet III_M028			4039	2197-1983 calBCE (3700±25 BP, PSUAMS-7847)	Molenaarsgraaf	Netherlands	51.886	4.855	cochlea	Boston		Boston	manual	Dabney 2013, Korlevic 2015	Boston	ds		partial	Rohland 2015; silica coated magnetic beads and 7x volume PB (Qiagen) for cleanups, Bst2.0 in smaller volume, 100ul total PCR volume, higher primer concentration, SPRI cleanup of PCR	Twist1.44M	Rohland 2022	Rohland 2022	NovaSeq	2x101, 2x7	0.109557			52.5	345.5	[0.995, 1.000]	T2b21	1.17873	54.5	0.089	80937	642	F
S17752.Y1.E1.L1	I17752	FAIL	Low SNP count	Newly reported individual	h.1993/2._0_M042			5050	3300-2900 BCE	Molenaarsgraaf	Netherlands	51.866667	4.850000	cranial bone	Boston	38	Boston	robotic	Rohland 2018 (Dabney Buffer, silica beads)	Boston	Double-stranded	7.6	partial	Rohland 2015; silica coated magnetic beads and 7x volume PB (Qiagen) for cleanups, Bst2.0 in smaller volume, 100ul total PCR volume, higher primer concentration, SPRI cleanup of PCR	1240k	Fu 2013; simultaneous enrichment of ~1.2M SNPs and mtDNA	Fu 2013; simultaneous enrichment of ~1.2M SNPs and mtDNA	NextSeq 500	2x76, 2x7	0.0862069	54	2293732	0	0	na (<2x)	na (<2x)	0	51.8	0.03	0	0	U
S17752.Y1.E3.L1	I17752	FAIL	Low SNP count	Newly reported individual	h.1993/2._0_M042			5050	3300-2900 BCE	Molenaarsgraaf	Netherlands	51.866667	4.850000	cranial bone	Boston	38	Boston	robotic	Rohland 2018 (Dabney Buffer, silica beads)	Boston	Double-stranded	7.6	partial	Rohland 2015; silica coated magnetic beads and 7x volume PB (Qiagen) for cleanups, Bst2.0 in smaller volume, 100ul total PCR volume, higher primer concentration, SPRI cleanup of PCR	Twist1.4M	Rohland 2022	Rohland 2022	Novaseq	2X101, 2X7	0.00159718	70	29186944	64.9	0.1253	na (<2x)	na (<2x)	0.000912536	67.8	0.008	23	2	U
S17752.Y1.E4.L1	I17752	FAIL	Low SNP count	Newly reported individual	h.1993/2._0_M042			5050	3300-2900 BCE	Molenaarsgraaf	Netherlands	51.866667	4.850000	cranial bone	Boston	38	Boston	robotic	Rohland 2018 (Dabney Buffer, silica beads)	Boston	Double-stranded	7.6	partial	Rohland 2015; silica coated magnetic beads and 7x volume PB (Qiagen) for cleanups, Bst2.0 in smaller volume, 100ul total PCR volume, higher primer concentration, SPRI cleanup of PCR	Twist1.4M	Rohland 2022	Rohland 2022	Novaseq	2X101, 2X7	0.000853971	72.7	30166141	75.8	0.03657	na (<2x)	na (<2x)	0.000197282	63.7	0.01	7	1	U
S12896.E1.L2	I12896	PASS		Newly reported individual	h 1973/3_18,19_M030			4637	2864-2500 calBCE (4100±30 BP, PSUAMS-7806)	Molenaarsgraaf-24A	Netherlands	51.886	4.855	tooth	Boston	66	Boston	manual	Dabney 2013, Korlevic 2015	Boston	Double-stranded	7.3	partial	Rohland 2015; silica coated magnetic beads and 7x volume PB (Qiagen) for cleanups, Bst2.0 in smaller volume, 100ul total PCR volume, higher primer concentration, SPRI cleanup of PCR	Twist1.4M	Rohland 2022	Rohland 2022	HiSeq X10	2x101, 2x7	0.00635332	48.2	38014459	48.2	4.995	[0.919, 0.989]	K1a4a1e	0.04971	60.1	0.0845	4109	23	F
S12896.E1.L3	I12896	PASS		Newly reported individual	h 1973/3_18,19_M030			4637	2864-2500 calBCE (4100±30 BP, PSUAMS-7806)	Molenaarsgraaf-24A	Netherlands	51.886	4.855	tooth	Boston	66	Boston	manual	Dabney 2013, Korlevic 2015	Boston	Double-stranded	7.3	partial	Rohland 2015; silica coated magnetic beads and 7x volume PB (Qiagen) for cleanups, Bst2.0 in smaller volume, 100ul total PCR volume, higher primer concentration, SPRI cleanup of PCR	Twist1.4M	Rohland 2022	Rohland 2022	HiSeq X10	2x101, 2x7	0.00632907	49.5	30779176	48.8	4.522	[0.878, 0.976]	K1a4a1e	0.050359	59.9	0.0845	4196	36	F
S12896.E1.L4	I12896	PASS		Newly reported individual	h 1973/3_18,19_M030			4637	2864-2500 calBCE (4100±30 BP, PSUAMS-7806)	Molenaarsgraaf-24A	Netherlands	51.886	4.855	tooth	Boston	66	Boston	manual	Dabney 2013, Korlevic 2015	Boston	Double-stranded	7.3	partial	Rohland 2015; silica coated magnetic beads and 7x volume PB (Qiagen) for cleanups, Bst2.0 in smaller volume, 100ul total PCR volume, higher primer concentration, SPRI cleanup of PCR	Twist1.4M	Rohland 2022	Rohland 2022	HiSeq X10	2x101, 2x7	0.00625622	49.3	27242510	48.7	3.933	[0.898, 0.981]	K1a4a1	0.046488	60.2	0.085	3745	28	F
S12896.E1.L5	I12896	PASS		Newly reported individual	h 1973/3_18,19_M030			4637	2864-2500 calBCE (4100±30 BP, PSUAMS-7806)	Molenaarsgraaf-24A	Netherlands	51.886	4.855	tooth	Boston	66	Boston	manual	Dabney 2013, Korlevic 2015	Boston	Double-stranded	7.3	partial	Rohland 2015; silica coated magnetic beads and 7x volume PB (Qiagen) for cleanups, Bst2.0 in smaller volume, 100ul total PCR volume, higher primer concentration, SPRI cleanup of PCR	Twist1.4M	Rohland 2022	Rohland 2022	HiSeq X10	2x101, 2x7	0.00704776	48.6	31326594	48.9	3.983	[0.898, 0.981]	K1a4a1e	0.029014	60.7	0.082	2394	19	F
S12896.E1.L6	I12896	PASS		Newly reported individual	h 1973/3_18,19_M030			4637	2864-2500 calBCE (4100±30 BP, PSUAMS-7806)	Molenaarsgraaf-24A	Netherlands	51.886	4.855	tooth	Boston	66	Boston	manual	Dabney 2013, Korlevic 2015	Boston	Double-stranded	7.3	partial	Rohland 2015; silica coated magnetic beads and 7x volume PB (Qiagen) for cleanups, Bst2.0 in smaller volume, 100ul total PCR volume, higher primer concentration, SPRI cleanup of PCR	Twist1.4M	Rohland 2022	Rohland 2022	HiSeq X10	2x101, 2x7	0.00636341	47.5	36901338	47.5	4.812	[0.917, 0.989]	K1a4a1	0.056839	59.1	0.083	4469	30	F
S12896.E1.L7	I12896	PASS		Newly reported individual	h 1973/3_18,19_M030			4637	2864-2500 calBCE (4100±30 BP, PSUAMS-7806)	Molenaarsgraaf-24A	Netherlands	51.886	4.855	tooth	Boston	66	Boston	manual	Dabney 2013, Korlevic 2015	Boston	Double-stranded	7.3	partial	Rohland 2015; silica coated magnetic beads and 7x volume PB (Qiagen) for cleanups, Bst2.0 in smaller volume, 100ul total PCR volume, higher primer concentration, SPRI cleanup of PCR	Twist1.4M	Rohland 2022	Rohland 2022	HiSeq X10	2x101, 2x7	0.00620622	48.6	28147626	48.6	3.603	[0.868, 0.978]	K1a4a1e	0.052017	59.6	0.0835	4206	36	F
S12896.E1.L8	I12896	PASS		Newly reported individual	h 1973/3_18,19_M030			4637	2864-2500 calBCE (4100±30 BP, PSUAMS-7806)	Molenaarsgraaf-24A	Netherlands	51.886	4.855	tooth	Boston	66	Boston	manual	Dabney 2013, Korlevic 2015	Boston	Double-stranded	7.3	partial	Rohland 2015; silica coated magnetic beads and 7x volume PB (Qiagen) for cleanups, Bst2.0 in smaller volume, 100ul total PCR volume, higher primer concentration, SPRI cleanup of PCR	Twist1.4M	Rohland 2022	Rohland 2022	HiSeq X10	2x101, 2x7	0.00652698	48.5	29411149	48.8	4.247	[0.914, 0.992]	K1a4a1	0.047786	59.8	0.083	3958	29	F
S12896.E1.L9	I12896	PASS		Newly reported individual	h 1973/3_18,19_M030			4637	2864-2500 calBCE (4100±30 BP, PSUAMS-7806)	Molenaarsgraaf-24A	Netherlands	51.886	4.855	tooth	Boston	66	Boston	manual	Dabney 2013, Korlevic 2015	Boston	Double-stranded	7.3	partial	Rohland 2015; silica coated magnetic beads and 7x volume PB (Qiagen) for cleanups, Bst2.0 in smaller volume, 100ul total PCR volume, higher primer concentration, SPRI cleanup of PCR	Twist1.4M	Rohland 2022	Rohland 2022	HiSeq X10	2x101, 2x7	0.00669125	48.8	28966008	50	3.763	[0.896, 0.986]	K1a4a1	0.029844	60.3	0.0825	2483	29	F
S12897.E1.L1	I12897	FAIL	Low SNP count	Newly reported individual	h 1973/3_25A_M031			4100	2500-1800 BCE	Molenaarsgraaf-24A	Netherlands	51.886	4.855	tooth	Boston	74	Boston	manual	Dabney 2013, Korlevic 2015	Boston	Double-stranded	8.22222	partial	Rohland 2015; silica coated magnetic beads and 7x volume PB (Qiagen) for cleanups, Bst2.0 in smaller volume, 100ul total PCR volume, higher primer concentration, SPRI cleanup of PCR	1240k	Fu 2013; simultaneous enrichment of ~1.2M SNPs and mtDNA	Fu 2013; simultaneous enrichment of ~1.2M SNPs and mtDNA	NextSeq 500	2x76, 2x7	6.01276e-05	45.9	3366407	43.8	2.704	[0.809,0.969]	..	0.001	52.2	0.009	30	9	U
S12898.E1.L1	I12898	FAIL	Low SNP count, sex ratio	Newly reported individual	h 1973/3_25C_M032			4625	2900-2450 BCE	Molenaarsgraaf-24A	Netherlands	51.886	4.855	tooth	Boston	69	Boston	manual	Dabney 2013, Korlevic 2015	Boston	Double-stranded	7.66667	partial	Rohland 2015; silica coated magnetic beads and 7x volume PB (Qiagen) for cleanups, Bst2.0 in smaller volume, 100ul total PCR volume, higher primer concentration, SPRI cleanup of PCR	1240k	Fu 2013; simultaneous enrichment of ~1.2M SNPs and mtDNA	Fu 2013; simultaneous enrichment of ~1.2M SNPs and mtDNA	NextSeq 500	2x76, 2x7	0.000586228	45.3	2932729	45.8	16.72	[0.958,0.990]	K1a4a1e	0.005	55.2	0.068	210	10	F
S12898.E1.L2	I12898	FAIL	Low SNP count, sex ratio, MT contamination	Newly reported individual	h 1973/3_25C_M032			4625	2900-2450 BCE	Molenaarsgraaf-24A	Netherlands	51.886	4.855	tooth	Boston	69	Boston	manual	Dabney 2013, Korlevic 2015	Boston	Double-stranded	7.66667	partial	Rohland 2015; silica coated magnetic beads and 7x volume PB (Qiagen) for cleanups, Bst2.0 in smaller volume, 100ul total PCR volume, higher primer concentration, SPRI cleanup of PCR	Twist1.4M	Rohland 2022	Rohland 2022	HiSeq X10	2x101, 2x7	0.000618224	46.5	28858356	47.4	4.273	[0.887, 0.974]	K1a4a1	0.002414	57.3	0.059	176	6	F
S12898.E1.L3	I12898	FAIL	Low SNP count, sex ratio	Newly reported individual	h 1973/3_25C_M032			4625	2900-2450 BCE	Molenaarsgraaf-24A	Netherlands	51.886	4.855	tooth	Boston	69	Boston	manual	Dabney 2013, Korlevic 2015	Boston	Double-stranded	7.66667	partial	Rohland 2015; silica coated magnetic beads and 7x volume PB (Qiagen) for cleanups, Bst2.0 in smaller volume, 100ul total PCR volume, higher primer concentration, SPRI cleanup of PCR	Twist1.4M	Rohland 2022	Rohland 2022	HiSeq X10	2x101, 2x7	0.000621412	47.7	34510406	47.3	4.808	[0.926, 0.992]	K1a4a1	0.002312	57.6	0.0605	166	10	F
S12898.E1.L4	I12898	FAIL	Low SNP count, MT contamination	Newly reported individual	h 1973/3_25C_M032			4625	2900-2450 BCE	Molenaarsgraaf-24A	Netherlands	51.886	4.855	tooth	Boston	69	Boston	manual	Dabney 2013, Korlevic 2015	Boston	Double-stranded	7.66667	partial	Rohland 2015; silica coated magnetic beads and 7x volume PB (Qiagen) for cleanups, Bst2.0 in smaller volume, 100ul total PCR volume, higher primer concentration, SPRI cleanup of PCR	Twist1.4M	Rohland 2022	Rohland 2022	HiSeq X10	2x101, 2x7	0.000525415	46.9	19522898	46.5	3.159	[0.813, 0.948]	K1a4a1e	0.002054	56.6	0.0685	137	4	F
S12898.E1.L5	I12898	FAIL	Low SNP count	Newly reported individual	h 1973/3_25C_M032			4625	2900-2450 BCE	Molenaarsgraaf-24A	Netherlands	51.886	4.855	tooth	Boston	69	Boston	manual	Dabney 2013, Korlevic 2015	Boston	Double-stranded	7.66667	partial	Rohland 2015; silica coated magnetic beads and 7x volume PB (Qiagen) for cleanups, Bst2.0 in smaller volume, 100ul total PCR volume, higher primer concentration, SPRI cleanup of PCR	Twist1.4M	Rohland 2022	Rohland 2022	HiSeq X10	2x101, 2x7	0.000643861	45.7	29137289	46.9	4.314	[0.868, 0.973]	K1a4a1e	0.002009	57	0.065	154	4	F
S12898.E1.L6	I12898	FAIL	Low SNP count, sex ratio, MT contamination	Newly reported individual	h 1973/3_25C_M032			4625	2900-2450 BCE	Molenaarsgraaf-24A	Netherlands	51.886	4.855	tooth	Boston	69	Boston	manual	Dabney 2013, Korlevic 2015	Boston	Double-stranded	7.66667	partial	Rohland 2015; silica coated magnetic beads and 7x volume PB (Qiagen) for cleanups, Bst2.0 in smaller volume, 100ul total PCR volume, higher primer concentration, SPRI cleanup of PCR	Twist1.4M	Rohland 2022	Rohland 2022	HiSeq X10	2x101, 2x7	0.0005303	47.2	24789670	47.4	3.644	[0.855, 0.967]	K1a4a1	0.002432	56.4	0.059	174	7	F
S12898.E1.L7	I12898	FAIL	Low SNP count, sex ratio, Low MT coverage	Newly reported individual	h 1973/3_25C_M032			4625	2900-2450 BCE	Molenaarsgraaf-24A	Netherlands	51.886	4.855	tooth	Boston	69	Boston	manual	Dabney 2013, Korlevic 2015	Boston	Double-stranded	7.66667	partial	Rohland 2015; silica coated magnetic beads and 7x volume PB (Qiagen) for cleanups, Bst2.0 in smaller volume, 100ul total PCR volume, higher primer concentration, SPRI cleanup of PCR	Twist1.4M	Rohland 2022	Rohland 2022	HiSeq X10	2x101, 2x7	0.00214503	51.3	25285119	46.2	0.9628	na (<2x)	na (<2x)	0.000304	58.6	0.091	19	1	U
S12898.E1.L8	I12898	FAIL	Low SNP count, sex ratio	Newly reported individual	h 1973/3_25C_M032			4625	2900-2450 BCE	Molenaarsgraaf-24A	Netherlands	51.886	4.855	tooth	Boston	69	Boston	manual	Dabney 2013, Korlevic 2015	Boston	Double-stranded	7.66667	partial	Rohland 2015; silica coated magnetic beads and 7x volume PB (Qiagen) for cleanups, Bst2.0 in smaller volume, 100ul total PCR volume, higher primer concentration, SPRI cleanup of PCR	Twist1.4M	Rohland 2022	Rohland 2022	HiSeq X10	2x101, 2x7	0.000522292	45.1	33311885	46.8	4.719	[0.901, 0.987]	K1a4a1	0.002596	56.6	0.0585	190	11	F
S12898.E1.L9	I12898	FAIL	Low SNP count	Newly reported individual	h 1973/3_25C_M032			4625	2900-2450 BCE	Molenaarsgraaf-24A	Netherlands	51.886	4.855	tooth	Boston	69	Boston	manual	Dabney 2013, Korlevic 2015	Boston	Double-stranded	4.6	partial	Rohland 2015; silica coated magnetic beads and 7x volume PB (Qiagen) for cleanups, Bst2.0 in smaller volume, 100ul total PCR volume, higher primer concentration, SPRI cleanup of PCR	Twist1.4M	Rohland 2022	Rohland 2022	HiSeq X10	2x101, 2x7	0.000558284	46	34408884	46.6	3.699	[0.898, 0.987]	K1a4a1e	0.001522	56.4	0.055	125	3	F
S12899.E1.L1	I12899	FAIL	Low SNP count	Newly reported individual	h 1973/3_25E_M033			4100	2500-1800 BCE	Molenaarsgraaf-24A	Netherlands	51.886	4.855	tooth	Boston	67	Boston	manual	Dabney 2013, Korlevic 2015	Boston	Double-stranded	7.44444	partial	Rohland 2015; silica coated magnetic beads and 7x volume PB (Qiagen) for cleanups, Bst2.0 in smaller volume, 100ul total PCR volume, higher primer concentration, SPRI cleanup of PCR	1240k	Fu 2013; simultaneous enrichment of ~1.2M SNPs and mtDNA	Fu 2013; simultaneous enrichment of ~1.2M SNPs and mtDNA	NextSeq 500	2x76, 2x7	3.3262e-05	50.3	3303084	44.8	12.03	[0.965,0.996]	K1a4a1	0.002	52.6	0.061	58	12	U
S12091.E1.L1	I12091	PASS		Newly reported individual	NGKL10-ID1_S035_M717			6275	4400-4250 BCE	Nieuwegein-het Klooster	Netherlands	52.02	5.124	cochlea	Boston	60	Boston	manual	Dabney 2013, Korlevic 2015	Boston	Double-stranded	7.7	partial	Rohland 2015; silica coated magnetic beads and 7x volume PB (Qiagen) for cleanups, Bst2.0 in smaller volume, 100ul total PCR volume, higher primer concentration, SPRI cleanup of PCR	1240k	Fu 2013; simultaneous enrichment of ~1.2M SNPs and mtDNA	Fu 2013; simultaneous enrichment of ~1.2M SNPs and mtDNA	NextSeq 500	2x76, 2x7	0.0571173	41.4	19169560	43.5	105.4	[0.973,0.989]	K1a4a1b	0.489131	46.7	0.207	10360	6863	M
S12091.E1.L2	I12091	PASS		Newly reported individual	NGKL10-ID1_S035_M717			6275	4400-4250 BCE	Nieuwegein-het Klooster	Netherlands	52.02	5.124	cochlea	Boston	69	Boston	manual	Dabney 2013, Korlevic 2015	Boston	Double-stranded	7.7	partial	Rohland 2015; silica coated magnetic beads and 7x volume PB (Qiagen) for cleanups, Bst2.0 in smaller volume, 100ul total PCR volume, higher primer concentration, SPRI cleanup of PCR	Twist1.4M	Rohland 2022	Rohland 2022	HiSeq X10	2x101, 2x7	0.0539088	43.1	36662832	45.5	7.417	[0.954, 0.996]	K1a4a1b	0.088558	49.2	0.1995	3394	1917	M
S12091.E1.L3	I12091	FAIL	low deamination, Low MT coverage	Newly reported individual	NGKL10-ID1_S035_M717			6275	4400-4250 BCE	Nieuwegein-het Klooster	Netherlands	52.02	5.124	cochlea	Boston	69	Boston	manual	Dabney 2013, Korlevic 2015	Boston	Double-stranded	7.7	partial	Rohland 2015; silica coated magnetic beads and 7x volume PB (Qiagen) for cleanups, Bst2.0 in smaller volume, 100ul total PCR volume, higher primer concentration, SPRI cleanup of PCR	Twist1.4M	Rohland 2022	Rohland 2022	HiSeq X10	2x101, 2x7	0.0703275	41.3	20085951	41.4	0.5678	na (<2x)	na (<2x)	0.003787	44.7	0.007	146	78	M
S12091.E1.L4	I12091	FAIL	low deamination, Low MT coverage	Newly reported individual	NGKL10-ID1_S035_M717			6275	4400-4250 BCE	Nieuwegein-het Klooster	Netherlands	52.02	5.124	cochlea	Boston	69	Boston	manual	Dabney 2013, Korlevic 2015	Boston	Double-stranded	7.7	partial	Rohland 2015; silica coated magnetic beads and 7x volume PB (Qiagen) for cleanups, Bst2.0 in smaller volume, 100ul total PCR volume, higher primer concentration, SPRI cleanup of PCR	Twist1.4M	Rohland 2022	Rohland 2022	HiSeq X10	2x101, 2x7	0.064452	41.4	18750197	42.3	0.7022	na (<2x)	na (<2x)	0.004825	45	0.007	167	82	M
S12091.E1.L5	I12091	FAIL	low deamination, Low MT coverage	Newly reported individual	NGKL10-ID1_S035_M717			6275	4400-4250 BCE	Nieuwegein-het Klooster	Netherlands	52.02	5.124	cochlea	Boston	69	Boston	manual	Dabney 2013, Korlevic 2015	Boston	Double-stranded	7.7	partial	Rohland 2015; silica coated magnetic beads and 7x volume PB (Qiagen) for cleanups, Bst2.0 in smaller volume, 100ul total PCR volume, higher primer concentration, SPRI cleanup of PCR	Twist1.4M	Rohland 2022	Rohland 2022	HiSeq X10	2x101, 2x7	0.0726354	41.5	34095735	41.2	0.892	na (<2x)	na (<2x)	0.006036	44.4	0.0065	243	119	M
S26851.Y1.E1.L1	I26851	FAIL	Low SNP count	Newly reported individual	NGKL10-ID14_V852			6300	5300-3400 BCE	Nieuwegein-het Klooster	Netherlands	52.02	5.124	tooth	Boston	40	Boston	robotic	Rohland 2018 (Dabney Buffer, silica beads)	Boston	Double-stranded	8	partial	Rohland 2015; silica coated magnetic beads and 7x volume PB (Qiagen) for cleanups, Bst2.0 in smaller volume, 100ul total PCR volume, higher primer concentration, SPRI cleanup of PCR	1240k	Fu 2013; simultaneous enrichment of ~1.2M SNPs and mtDNA	Fu 2013; simultaneous enrichment of ~1.2M SNPs and mtDNA	HiSeq X10	2x101, 2x7	6.68412e-05	67.8	8483734	47.4	0.1487	na (<2x)	na (<2x)	0.000491901	78	0.008	11	9	U
S26852.Y1.E1.L1	I26852	FAIL	Low SNP count	Newly reported individual	NGKL10-ID16_V856			6300	5300-3400 BCE	Nieuwegein-het Klooster	Netherlands	52.02	5.124	tooth	Boston	40	Boston	robotic	Rohland 2018 (Dabney Buffer, silica beads)	Boston	Double-stranded	8	partial	Rohland 2015; silica coated magnetic beads and 7x volume PB (Qiagen) for cleanups, Bst2.0 in smaller volume, 100ul total PCR volume, higher primer concentration, SPRI cleanup of PCR	1240k	Fu 2013; simultaneous enrichment of ~1.2M SNPs and mtDNA	Fu 2013; simultaneous enrichment of ~1.2M SNPs and mtDNA	HiSeq X10	2x101, 2x7	0.000214903	79.4	7344446	67.6	0.106	na (<2x)	na (<2x)	0.000652681	78.5	0.012	14	7	U
S26853.Y1.E1.L1	I26853	FAIL	Low SNP count	Newly reported individual	NGKL10-ID17_V858			6300	5300-3400 BCE	Nieuwegein-het Klooster	Netherlands	52.02	5.124	tooth	Boston	37	Boston	robotic	Rohland 2018 (Dabney Buffer, silica beads)	Boston	Double-stranded	7.4	partial	Rohland 2015; silica coated magnetic beads and 7x volume PB (Qiagen) for cleanups, Bst2.0 in smaller volume, 100ul total PCR volume, higher primer concentration, SPRI cleanup of PCR	1240k	Fu 2013; simultaneous enrichment of ~1.2M SNPs and mtDNA	Fu 2013; simultaneous enrichment of ~1.2M SNPs and mtDNA	HiSeq X10	2x101, 2x7	0.000482179	65	17298379	85.4	0.1289	na (<2x)	na (<2x)	0.000892548	76.8	0.015	16	10	U
S11632.Y1.E1.L1	I11632	FAIL	Low SNP count, low deamination, Low MT coverage	Newly reported individual	NGKL10-ID2_S152_M770			6100	4400-3900 BCE	Nieuwegein-het Klooster	Netherlands	52.02	5.124	long bone	Boston	66	Boston	manual	Dabney 2013, Korlevic 2015	Boston	Double-stranded	7.33333	partial	Rohland 2015; silica coated magnetic beads and 7x volume PB (Qiagen) for cleanups, Bst2.0 in smaller volume, 100ul total PCR volume, higher primer concentration, SPRI cleanup of PCR	1240k	Fu 2013; simultaneous enrichment of ~1.2M SNPs and mtDNA	Fu 2013; simultaneous enrichment of ~1.2M SNPs and mtDNA	NextSeq 500	2x76, 2x7	5.70166e-05	31.5	5300732	47.4	0.04291	na (<2x)	na (<2x)	4.3e-05	42.2	0.02	2	3	U
S11632.Y1.E2.L1	I11632	FAIL	Low SNP count, Low MT coverage	Newly reported individual	NGKL10-ID2_S152_M770			6100	4400-3900 BCE	Nieuwegein-het Klooster	Netherlands	52.02	5.124	long bone	Boston	66	Boston	manual	Dabney 2013, Korlevic 2015	Boston	Double-stranded	7.33333	partial	Rohland 2015; silica coated magnetic beads and 7x volume PB (Qiagen) for cleanups, Bst2.0 in smaller volume, 100ul total PCR volume, higher primer concentration, SPRI cleanup of PCR	1240k	Fu 2013; simultaneous enrichment of ~1.2M SNPs and mtDNA	Fu 2013; simultaneous enrichment of ~1.2M SNPs and mtDNA	NextSeq 500	2x76, 2x7	1.50281e-05	54	4420470	51.5	0.006216	na (<2x)	na (<2x)	0	57.1	0.037	0	0	U
S11633.Y1.E1.L1	I11633	FAIL	Low SNP count, low deamination, Low MT coverage	Newly reported individual	NGKL10-ID2_S152_M772			6100	4400-3900 BCE	Nieuwegein-het Klooster	Netherlands	52.02	5.124	tooth	Boston	78	Boston	manual	Dabney 2013, Korlevic 2015	Boston	Double-stranded	8.66667	partial	Rohland 2015; silica coated magnetic beads and 7x volume PB (Qiagen) for cleanups, Bst2.0 in smaller volume, 100ul total PCR volume, higher primer concentration, SPRI cleanup of PCR	1240k	Fu 2013; simultaneous enrichment of ~1.2M SNPs and mtDNA	Fu 2013; simultaneous enrichment of ~1.2M SNPs and mtDNA	NextSeq 500	2x76, 2x7	1.68614e-05	32	5234477	54.1	0.4667	0	na (<2x)	0.001126	61.8	0.01	27	14	U
S11634.Y1.E1.L1	I11634	FAIL	Low SNP count, low deamination, Low MT coverage	Newly reported individual	NGKL10-ID3_S152_M771			6300	4789-4696 calBCE (5865 ± 20 BP)	Nieuwegein-het Klooster	Netherlands	52.02	5.124	long bone	Boston	53	Boston	manual	Dabney 2013, Korlevic 2015	Boston	Double-stranded	5.88889	partial	Rohland 2015; silica coated magnetic beads and 7x volume PB (Qiagen) for cleanups, Bst2.0 in smaller volume, 100ul total PCR volume, higher primer concentration, SPRI cleanup of PCR	1240k	Fu 2013; simultaneous enrichment of ~1.2M SNPs and mtDNA	Fu 2013; simultaneous enrichment of ~1.2M SNPs and mtDNA	NextSeq 500	2x76, 2x7	2.84879e-05	38	5532448	50.9	0.05221	0	na (<2x)	0.000237	52.6	0.017	7	5	U
S12092.E1.L1	I12092	FAIL	Low SNP count, Low MT coverage	Newly reported individual	NGKL10-ID4_S157_M755			6100	4400-3900 BCE	Nieuwegein-het Klooster	Netherlands	52.02	5.124	other	Boston	30	Boston	manual	Dabney 2013, Korlevic 2015	Boston	Double-stranded	3.33333	partial	Rohland 2015; silica coated magnetic beads and 7x volume PB (Qiagen) for cleanups, Bst2.0 in smaller volume, 100ul total PCR volume, higher primer concentration, SPRI cleanup of PCR	1240k	Fu 2013; simultaneous enrichment of ~1.2M SNPs and mtDNA	Fu 2013; simultaneous enrichment of ~1.2M SNPs and mtDNA	NextSeq 500	2x76, 2x7	1.12803e-05	31	5624527	77.5	0.009355	na (<2x)	na (<2x)	0	63.9	0.0145	5	2	U
S17968.Y2.E1.L1	I17968	PASS		Newly reported individual	NGKL10-ID4_S157_M796			6275	4400-4250 BCE	Nieuwegein-het Klooster	Netherlands	52.02	5.124	cochlea	Boston	36	Boston	robotic	Rohland 2018 (Dabney Buffer, silica beads)	Boston	ss	7.2	USER	Gansauge 2020	Twist1.44M	Rohland 2022	Rohland 2022	NovaSeq X 25B	2X101, 2X8	0.00193016	38.3		42.9	0.6375	na (<2x)	na (<2x)	0.00849354	43.4	0.173	354	8	F
S17968.Y2.E2.L1	I17968	PASS		Newly reported individual	NGKL10-ID4_S157_M796			6275	4400-4250 BCE	Nieuwegein-het Klooster	Netherlands	52.02	5.124	cochlea	Boston	36	Boston	robotic	Rohland 2018 (Dabney Buffer, silica beads)	Boston	ss	7.2	USER	Gansauge 2020	Twist1.44M	Rohland 2022	Rohland 2022	NovaSeq X 25B	2X101, 2X8	0.00178876	38		41.4	0.6175	na (<2x)	na (<2x)	0.00991536	43.7	0.166	486	5	F
S17968.Y2.E3.L1	I17968	PASS		Newly reported individual	NGKL10-ID4_S157_M796			6275	4400-4250 BCE	Nieuwegein-het Klooster	Netherlands	52.02	5.124	cochlea	Boston	36	Boston	robotic	Rohland 2018 (Dabney Buffer, silica beads)	Boston	ss	7.2	USER	Gansauge 2020	Twist1.44M	Rohland 2022	Rohland 2022	NovaSeq X 25B	2X101, 2X8	0.00206506	39		44.2	0.606	na (<2x)	na (<2x)	0.0106628	44.6	0.155	474	7	F
S17968.Y2.E4.L1	I17968	PASS		Newly reported individual	NGKL10-ID4_S157_M796			6275	4400-4250 BCE	Nieuwegein-het Klooster	Netherlands	52.02	5.124	cochlea	Boston	36	Boston	robotic	Rohland 2018 (Dabney Buffer, silica beads)	Boston	ss	7.2	USER	Gansauge 2020	Twist1.44M	Rohland 2022	Rohland 2022	NovaSeq X 25B	2X101, 2X8	0.00196438	39.2		42	0.547	na (<2x)	na (<2x)	0.00838056	44.9	0.157	393	6	F
S12093.E1.L1	I12093	PASS		Newly reported individual	NGKL10-ID5_S292_M745			6150	~4200 BCE	Nieuwegein-het Klooster	Netherlands	52.02	5.124	cochlea	Boston	73	Boston	manual	Dabney 2013, Korlevic 2015	Boston	Double-stranded	8.1	partial	Rohland 2015; silica coated magnetic beads and 7x volume PB (Qiagen) for cleanups, Bst2.0 in smaller volume, 100ul total PCR volume, higher primer concentration, SPRI cleanup of PCR	1240k	Fu 2013; simultaneous enrichment of ~1.2M SNPs and mtDNA	Fu 2013; simultaneous enrichment of ~1.2M SNPs and mtDNA	NextSeq 500	2x76, 2x7	0.305175	43.3	23330815	45.8	259.7	[0.970,0.991]	U5b2b	1.65314	48.3	0.176	61019	736	F
S12093.E1.L2	I12093	FAIL	low deamination, Low MT coverage	Newly reported individual	NGKL10-ID5_S292_M745			6150	~4200 BCE	Nieuwegein-het Klooster	Netherlands	52.02	5.124	cochlea	Boston	73	Boston	manual	Dabney 2013, Korlevic 2015	Boston	Double-stranded	8.1	partial	Rohland 2015; silica coated magnetic beads and 7x volume PB (Qiagen) for cleanups, Bst2.0 in smaller volume, 100ul total PCR volume, higher primer concentration, SPRI cleanup of PCR	Twist1.4M	Rohland 2022	Rohland 2022	HiSeq X10	2x101, 2x7	0.311659	42.6	21750106	42.8	1.786	na (<2x)	na (<2x)	0.019421	47.8	0.0065	1298	14	F
S12093.E1.L3	I12093	FAIL	low deamination	Newly reported individual	NGKL10-ID5_S292_M745			6150	~4200 BCE	Nieuwegein-het Klooster	Netherlands	52.02	5.124	cochlea	Boston	73	Boston	manual	Dabney 2013, Korlevic 2015	Boston	Double-stranded	8.1	partial	Rohland 2015; silica coated magnetic beads and 7x volume PB (Qiagen) for cleanups, Bst2.0 in smaller volume, 100ul total PCR volume, higher primer concentration, SPRI cleanup of PCR	Twist1.4M	Rohland 2022	Rohland 2022	HiSeq X10	2x101, 2x7	0.311953	42.2	30398902	42.5	2.432	[0.857, 0.988]	U5b2b	0.025984	47	0.008	1706	34	F
S12094.E1.L1	I12094	PASS		Newly reported individual	NGKL10-ID6_S292_M773			6150	~4200 BCE	Nieuwegein-het Klooster	Netherlands	52.02	5.124	cochlea	Boston	71	Boston	manual	Dabney 2013, Korlevic 2015	Boston	Double-stranded	7.9	partial	Rohland 2015; silica coated magnetic beads and 7x volume PB (Qiagen) for cleanups, Bst2.0 in smaller volume, 100ul total PCR volume, higher primer concentration, SPRI cleanup of PCR	1240k	Fu 2013; simultaneous enrichment of ~1.2M SNPs and mtDNA	Fu 2013; simultaneous enrichment of ~1.2M SNPs and mtDNA	NextSeq 500	2x76, 2x7	0.0206707	40	14605450	44	148	[0.986,0.998]	U5b2b	0.307047	45.5	0.1725	10871	156	F
S12094.E1.L2	I12094	PASS		Newly reported individual	NGKL10-ID6_S292_M773			6150	~4200 BCE	Nieuwegein-het Klooster	Netherlands	52.02	5.124	cochlea	Boston	71	Boston	manual	Dabney 2013, Korlevic 2015	Boston	Double-stranded	7.9	partial	Rohland 2015; silica coated magnetic beads and 7x volume PB (Qiagen) for cleanups, Bst2.0 in smaller volume, 100ul total PCR volume, higher primer concentration, SPRI cleanup of PCR	Twist1.4M	Rohland 2022	Rohland 2022	HiSeq X10	2x101, 2x7	0.00839095	41.3	27767018	46	4.194	[0.858, 0.972]	U5b2b	0.0206534	47.1	0.152	1265	10	F
S12094.E1.L3	I12094	FAIL	Low SNP count, low deamination, sex ratio, Low MT coverage	Newly reported individual	NGKL10-ID6_S292_M773			6150	~4200 BCE	Nieuwegein-het Klooster	Netherlands	52.02	5.124	cochlea	Boston	71	Boston	manual	Dabney 2013, Korlevic 2015	Boston	Double-stranded	7.9	partial	Rohland 2015; silica coated magnetic beads and 7x volume PB (Qiagen) for cleanups, Bst2.0 in smaller volume, 100ul total PCR volume, higher primer concentration, SPRI cleanup of PCR	Twist1.4M	Rohland 2022	Rohland 2022	HiSeq X10	2x101, 2x7	0.0179653	39.4	18160324	42.8	0.5473	na (<2x)	na (<2x)	0.001378	42.8	0.004	102	6	F
S12094.E1.L4	I12094	FAIL	Low SNP count, low deamination, Low MT coverage	Newly reported individual	NGKL10-ID6_S292_M773			6150	~4200 BCE	Nieuwegein-het Klooster	Netherlands	52.02	5.124	cochlea	Boston	71	Boston	manual	Dabney 2013, Korlevic 2015	Boston	Double-stranded	7.9	partial	Rohland 2015; silica coated magnetic beads and 7x volume PB (Qiagen) for cleanups, Bst2.0 in smaller volume, 100ul total PCR volume, higher primer concentration, SPRI cleanup of PCR	Twist1.4M	Rohland 2022	Rohland 2022	HiSeq X10	2x101, 2x7	0.0180319	39.3	23717356	42.1	0.7221	na (<2x)	na (<2x)	0.001897	42.6	0.0045	157	3	F
S12094.E1.L5	I12094	FAIL	Low SNP count, low deamination, Low MT coverage	Newly reported individual	NGKL10-ID6_S292_M773			6150	~4200 BCE	Nieuwegein-het Klooster	Netherlands	52.02	5.124	cochlea	Boston	71	Boston	manual	Dabney 2013, Korlevic 2015	Boston	Double-stranded	7.9	partial	Rohland 2015; silica coated magnetic beads and 7x volume PB (Qiagen) for cleanups, Bst2.0 in smaller volume, 100ul total PCR volume, higher primer concentration, SPRI cleanup of PCR	Twist1.4M	Rohland 2022	Rohland 2022	HiSeq X10	2x101, 2x7	0.0173195	39	37943854	41.6	0.8465	na (<2x)	na (<2x)	0.001976	42.2	0.0045	136	1	F
S26849.Y1.E1.L1	I26849	FAIL	Low SNP count	Newly reported individual	NGKL10-ID7_V839			6300	5300-3400 BCE	Nieuwegein-het Klooster	Netherlands	52.02	5.124	tooth	Boston	39	Boston	robotic	Rohland 2018 (Dabney Buffer, silica beads)	Boston	Double-stranded	7.8	partial	Rohland 2015; silica coated magnetic beads and 7x volume PB (Qiagen) for cleanups, Bst2.0 in smaller volume, 100ul total PCR volume, higher primer concentration, SPRI cleanup of PCR	1240k	Fu 2013; simultaneous enrichment of ~1.2M SNPs and mtDNA	Fu 2013; simultaneous enrichment of ~1.2M SNPs and mtDNA	HiSeq X10	2x101, 2x7	6.47599e-05	63.7	8204468	60.1	0.1089	na (<2x)	na (<2x)	0.000491901	71.3	0.0095	21	12	U
S26850.Y1.E1.L1	I26850	FAIL	Low SNP count	Newly reported individual	NGKL10-ID8_V846			6300	5300-3400 BCE	Nieuwegein-het Klooster	Netherlands	52.02	5.124	tooth	Boston	35	Boston	robotic	Rohland 2018 (Dabney Buffer, silica beads)	Boston	Double-stranded	7	partial	Rohland 2015; silica coated magnetic beads and 7x volume PB (Qiagen) for cleanups, Bst2.0 in smaller volume, 100ul total PCR volume, higher primer concentration, SPRI cleanup of PCR	1240k	Fu 2013; simultaneous enrichment of ~1.2M SNPs and mtDNA	Fu 2013; simultaneous enrichment of ~1.2M SNPs and mtDNA	HiSeq X10	2x101, 2x7	0.000253326	65.7	8254971	47.7	0.2505	na (<2x)	na (<2x)	0.000343288	73.3	0.0095	10	3	U
S35545.Y1.E1.L1	I35545	FAIL	Low SNP count, low deamination	Newly reported individual	NGKL18_V16181.2			6100	4400-3900 BCE	Nieuwegein-het Klooster	Netherlands	52.02	5.124	cochlea	Boston	36	Boston	robotic	Rohland 2018 (Dabney Buffer, silica beads)	Boston	Double-stranded	7.2	partial	Rohland 2015; silica coated magnetic beads and 7x volume PB (Qiagen) for cleanups, Bst2.0 in smaller volume, 100ul total PCR volume, higher primer concentration, SPRI cleanup of PCR	Twist1.4M	Rohland 2022	Rohland 2022	HiSeq X10	2x101, 2x7	0.000619195	49.6	15919986	59.7	0.1983	na (<2x)	na (<2x)	0.000610965	60.2	0.026	30	1	U
S35545.Y1.E2.L1	I35545	FAIL	Low SNP count, low deamination	Newly reported individual	NGKL18_V16181.2			6100	4400-3900 BCE	Nieuwegein-het Klooster	Netherlands	52.02	5.124	cochlea	Boston	36	Boston	robotic	Rohland 2018 (Dabney Buffer, silica beads)	Boston	Double-stranded	7.2	partial	Rohland 2015; silica coated magnetic beads and 7x volume PB (Qiagen) for cleanups, Bst2.0 in smaller volume, 100ul total PCR volume, higher primer concentration, SPRI cleanup of PCR	Twist1.4M	Rohland 2022	Rohland 2022	HiSeq X10	2x101, 2x7	0.000639958	58.5	18433146	69.6	0.04201	na (<2x)	na (<2x)	0.000655288	71.5	0.029	34	0	U
S4075.E1.L1	I4075	PASS		New shotgun data from previously reported library and individual	skeleton 243-M15			3950	2127-1933 calBCE (3635±20 BP, PSUAMS-2337)	Oostwoud-Tuithoorn	Netherlands	52.7336	5.09618	petrous	..	..	..	..	..	..	..	..	partial	..	..	..	..	HiSeq X10	2x101	..	..	..	..	..	..	H5a1	4.7269	..	..	..	..	F
S39210.Y1.E1.L1	I39210	FAIL	high heterozygosity	Newly reported individual	skeleton 233_M125			4050	2300-1900 BCE	Oostwoud-Tuithoorn	Netherlands	52.733563	5.096183	tooth	Boston	35	Boston	robotic	Rohland 2018 (Dabney Buffer, silica beads)	Boston	Double-stranded	7	partial	Rohland 2015; silica coated magnetic beads and 7x volume PB (Qiagen) for cleanups, Bst2.0 in smaller volume, 100ul total PCR volume, higher primer concentration, SPRI cleanup of PCR	Twist1.4M	Rohland 2022	Rohland 2022	Novaseq	2x101, 2x7	0.0293231	54.5	18835220	54.7	15.31	[0.942, 0.988]	H	0.08814	65.1	0.0715	5959	56	F
S39210.Y1.E2.L1	I39210	FAIL	MT contamination, high heterozygosity	Newly reported individual	skeleton 233_M125			4050	2300-1900 BCE	Oostwoud-Tuithoorn	Netherlands	52.733563	5.096183	tooth	Boston	35	Boston	robotic	Rohland 2018 (Dabney Buffer, silica beads)	Boston	Double-stranded	7	partial	Rohland 2015; silica coated magnetic beads and 7x volume PB (Qiagen) for cleanups, Bst2.0 in smaller volume, 100ul total PCR volume, higher primer concentration, SPRI cleanup of PCR	Twist1.4M	Rohland 2022	Rohland 2022	Novaseq	2x101, 2x7	0.033971	54.1	20011886	55	23.03	[0.888, 0.942]	H	0.13627	65.7	0.0635	9335	86	F
S39210.Y1.E3.L1	I39210	PASS		Newly reported individual	skeleton 233_M125			4050	2300-1900 BCE	Oostwoud-Tuithoorn	Netherlands	52.733563	5.096183	tooth	Boston	35	Boston	robotic	Rohland 2018 (Dabney Buffer, silica beads)	Boston	ss	7	USER	Gansauge 2020	Twist1.4M	Rohland 2022	Rohland 2022	NovaSeq X 25B	2X101, 2X8	0.0585206	46		49.2	2.725	na	H	1.45829	58.5	0.031	67823	437	F
S39210.Y1.E4.L1	I39210	PASS		Newly reported individual	skeleton 233_M125			4050	2300-1900 BCE	Oostwoud-Tuithoorn	Netherlands	52.733563	5.096183	tooth	Boston	35	Boston	robotic	Rohland 2018 (Dabney Buffer, silica beads)	Boston	ss	7	USER	Gansauge 2020	Twist1.4M	Rohland 2022	Rohland 2022	NovaSeq X 25B	2X101, 2X8	0.0581715	46		49.9	1.728	na (<2x)	H	0.895541	58.4	0.026	41414	235	F
S39211.Y1.E1.L1	I39211	PASS		Newly reported individual	skeleton 239_M126			3793	2026-1688 calBCE (3520±60 BP, GrA-15601)	Oostwoud-Tuithoorn	Netherlands	52.733563	5.096183	tooth	Boston	38	Boston	robotic	Rohland 2018 (Dabney Buffer, silica beads)	Boston	Double-stranded	7.6	partial	Rohland 2015; silica coated magnetic beads and 7x volume PB (Qiagen) for cleanups, Bst2.0 in smaller volume, 100ul total PCR volume, higher primer concentration, SPRI cleanup of PCR	Twist1.4M	Rohland 2022	Rohland 2022	Novaseq	2x101, 2x7	0.0151599	53.3	22832866	56.5	19.69	[0.957, 0.985]	K1a1b2a	0.145546	64	0.0535	4862	2633	M
S39211.Y1.E2.L1	I39211	PASS		Newly reported individual	skeleton 239_M126			3793	2026-1688 calBCE (3520±60 BP, GrA-15601)	Oostwoud-Tuithoorn	Netherlands	52.733563	5.096183	tooth	Boston	38	Boston	robotic	Rohland 2018 (Dabney Buffer, silica beads)	Boston	Double-stranded	7.6	partial	Rohland 2015; silica coated magnetic beads and 7x volume PB (Qiagen) for cleanups, Bst2.0 in smaller volume, 100ul total PCR volume, higher primer concentration, SPRI cleanup of PCR	Twist1.4M	Rohland 2022	Rohland 2022	Novaseq	2x101, 2x7	0.0169917	52.7	21802090	55.6	25.27	[0.964, 0.989]	K1a1b2a	0.186525	63.1	0.055	6159	3327	M
S39211.Y1.E3.L1	I39211	PASS		Newly reported individual	skeleton 239_M126			3793	2026-1688 calBCE (3520±60 BP, GrA-15601)	Oostwoud-Tuithoorn	Netherlands	52.733563	5.096183	tooth	Boston	38	Boston	robotic	Rohland 2018 (Dabney Buffer, silica beads)	Boston	ss	7.6	USER	Gansauge 2020	Twist1.4M	Rohland 2022	Rohland 2022	NovaSeq X 25B	2X101, 2X8	0.0349181	45.9		51.6	3.316	na	K1a1b2a	2.27334	58.3	0.027	53261	31810	M
S39211.Y1.E4.L1	I39211	PASS		Newly reported individual	skeleton 239_M126			3793	2026-1688 calBCE (3520±60 BP, GrA-15601)	Oostwoud-Tuithoorn	Netherlands	52.733563	5.096183	tooth	Boston	38	Boston	robotic	Rohland 2018 (Dabney Buffer, silica beads)	Boston	ss	7.6	USER	Gansauge 2020	Twist1.4M	Rohland 2022	Rohland 2022	NovaSeq X 25B	2X101, 2X8	0.0327919	46.6		50.7	2.162	na	K1a1b2a	1.44701	58.8	0.027	33667	20898	M
S4072.E1.L1	I4072	FAIL	Low SNP count, low deamination	Newly reported individual	skeleton 235-M11			4050	2600-1600 BCE [from other dates of the same site]	Oostwoud-Tuithoorn	Netherlands	52.733563	5.096183	long bone	Boston	78	Boston	manual	Dabney 2013, Korlevic 2015	Boston	Double-stranded	8.66667	partial	Rohland 2015; silica coated magnetic beads and 7x volume PB (Qiagen) for cleanups, Bst2.0 in smaller volume, 100ul total PCR volume, higher primer concentration, SPRI cleanup of PCR	1240k	Fu 2013; simultaneous enrichment of ~1.2M SNPs and mtDNA	Fu 2013; simultaneous enrichment of ~1.2M SNPs and mtDNA	NextSeq 500	2x76, 2x7	0.0011	21	25106551	..	0	na (<2x)	na (<2x)	0.006	42	0.02	112	103	M
S33742.Y1.E1.L1	I12902	PASS		Newly reported individual	R9560-11_ S54_V2764 (Cees)_M006			4632	2852-2574 calBCE (4100±20 BP, PSUAMS-8438);2554-2202 calBCE (3890±50 BP, GrA-1670)	Opmeer-Mienakker	Netherlands	52.733	4.933	tooth	Boston	37.4	Boston	robotic	Rohland 2018 (Dabney Buffer, silica beads)	Boston	Double-stranded	7.5	partial	Rohland 2015; silica coated magnetic beads and 7x volume PB (Qiagen) for cleanups, Bst2.0 in smaller volume, 100ul total PCR volume, higher primer concentration, SPRI cleanup of PCR	Twist1.4M	Rohland 2022	Rohland 2022	HiSeq X10	2X101, 2X7	0.00587988	47.6	32740699	56.8	15.83	[0.955, 0.992]	H4a1a1a1a	0.0409729	59.7	0.1155	818	491	M
S12902.E1.L2	I12902	PASS		Newly reported individual	R9560-11_ S54_V2764 (Cees)_M005			4632	2852-2574 calBCE (4100±20 BP, PSUAMS-8438);2554-2202 calBCE (3890±50 BP, GrA-1670)	Opmeer-Mienakker	Netherlands	52.744	4.937	tooth	Boston	72	Boston	manual	Dabney 2013, Korlevic 2015	Boston	Double-stranded	8	partial	Rohland 2015; silica coated magnetic beads and 7x volume PB (Qiagen) for cleanups, Bst2.0 in smaller volume, 100ul total PCR volume, higher primer concentration, SPRI cleanup of PCR	Twist1.4M	Rohland 2022	Rohland 2022	HiSeq X10	2x101, 2x7	0.00667516	52.3	31613729	56.2	15.35	[0.973, 0.997]	H4a1a1a1a	0.063895	68.6	0.0645	2602	1377	M
S12902.E1.L3	I12902	PASS		Newly reported individual	R9560-11_ S54_V2764 (Cees)_M005			4632	2852-2574 calBCE (4100±20 BP, PSUAMS-8438);2554-2202 calBCE (3890±50 BP, GrA-1670)	Opmeer-Mienakker	Netherlands	52.744	4.937	tooth	Boston	72	Boston	manual	Dabney 2013, Korlevic 2015	Boston	Double-stranded	8	partial	Rohland 2015; silica coated magnetic beads and 7x volume PB (Qiagen) for cleanups, Bst2.0 in smaller volume, 100ul total PCR volume, higher primer concentration, SPRI cleanup of PCR	Twist1.4M	Rohland 2022	Rohland 2022	HiSeq X10	2x101, 2x7	0.00696955	53	29989248	56.1	16.31	[0.981, 1.000]	H4a1a1a1a	0.063808	68.6	0.0655	2534	1374	M
S12902.E1.L4	I12902	PASS		Newly reported individual	R9560-11_ S54_V2764 (Cees)_M005			4632	2852-2574 calBCE (4100±20 BP, PSUAMS-8438);2554-2202 calBCE (3890±50 BP, GrA-1670)	Opmeer-Mienakker	Netherlands	52.744	4.937	tooth	Boston	72	Boston	manual	Dabney 2013, Korlevic 2015	Boston	Double-stranded	8	partial	Rohland 2015; silica coated magnetic beads and 7x volume PB (Qiagen) for cleanups, Bst2.0 in smaller volume, 100ul total PCR volume, higher primer concentration, SPRI cleanup of PCR	Twist1.4M	Rohland 2022	Rohland 2022	HiSeq X10	2x101, 2x7	0.00630375	53.4	35371294	55.8	18	[0.967, 0.996]	H4a1a1a1	0.062925	68.9	0.0655	2483	1332	M
S12902.E1.L5	I12902	PASS		Newly reported individual	R9560-11_ S54_V2764 (Cees)_M005			4632	2852-2574 calBCE (4100±20 BP, PSUAMS-8438);2554-2202 calBCE (3890±50 BP, GrA-1670)	Opmeer-Mienakker	Netherlands	52.744	4.937	tooth	Boston	72	Boston	manual	Dabney 2013, Korlevic 2015	Boston	Double-stranded	8	partial	Rohland 2015; silica coated magnetic beads and 7x volume PB (Qiagen) for cleanups, Bst2.0 in smaller volume, 100ul total PCR volume, higher primer concentration, SPRI cleanup of PCR	Twist1.4M	Rohland 2022	Rohland 2022	HiSeq X10	2x101, 2x7	0.00638704	53	31048391	56.2	17.12	[0.981, 0.999]	H4a1a1a1a	0.060915	69	0.069	2429	1301	M
S12902.E1.L6	I12902	PASS		Newly reported individual	R9560-11_ S54_V2764 (Cees)_M005			4632	2852-2574 calBCE (4100±20 BP, PSUAMS-8438);2554-2202 calBCE (3890±50 BP, GrA-1670)	Opmeer-Mienakker	Netherlands	52.744	4.937	tooth	Boston	72	Boston	manual	Dabney 2013, Korlevic 2015	Boston	Double-stranded	8	partial	Rohland 2015; silica coated magnetic beads and 7x volume PB (Qiagen) for cleanups, Bst2.0 in smaller volume, 100ul total PCR volume, higher primer concentration, SPRI cleanup of PCR	Twist1.4M	Rohland 2022	Rohland 2022	HiSeq X10	2x101, 2x7	0.00616764	53.1	29276579	55.6	14.78	[0.971, 0.999]	H4a1a1a1a	0.067871	67.7	0.0635	2710	1428	M
S12902.E1.L7	I12902	PASS		Newly reported individual	R9560-11_ S54_V2764 (Cees)_M005			4632	2852-2574 calBCE (4100±20 BP, PSUAMS-8438);2554-2202 calBCE (3890±50 BP, GrA-1670)	Opmeer-Mienakker	Netherlands	52.744	4.937	tooth	Boston	72	Boston	manual	Dabney 2013, Korlevic 2015	Boston	Double-stranded	8	partial	Rohland 2015; silica coated magnetic beads and 7x volume PB (Qiagen) for cleanups, Bst2.0 in smaller volume, 100ul total PCR volume, higher primer concentration, SPRI cleanup of PCR	Twist1.4M	Rohland 2022	Rohland 2022	HiSeq X10	2x101, 2x7	0.0062028	52.9	30699767	55.5	15.97	[0.971, 0.999]	H4a1a1a1a	0.072233	68	0.068	2817	1548	M
S12902.E1.L8	I12902	PASS		Newly reported individual	R9560-11_ S54_V2764 (Cees)_M005			4632	2852-2574 calBCE (4100±20 BP, PSUAMS-8438);2554-2202 calBCE (3890±50 BP, GrA-1670)	Opmeer-Mienakker	Netherlands	52.744	4.937	tooth	Boston	72	Boston	manual	Dabney 2013, Korlevic 2015	Boston	Double-stranded	8	partial	Rohland 2015; silica coated magnetic beads and 7x volume PB (Qiagen) for cleanups, Bst2.0 in smaller volume, 100ul total PCR volume, higher primer concentration, SPRI cleanup of PCR	Twist1.4M	Rohland 2022	Rohland 2022	HiSeq X10	2x101, 2x7	0.00610584	52.9	35383501	56.2	17.06	[0.989, 1.000]	H4a1a	0.068019	68.4	0.067	2697	1371	M
S12902.E1.L9	I12902	PASS		Newly reported individual	R9560-11_ S54_V2764 (Cees)_M005			4632	2852-2574 calBCE (4100±20 BP, PSUAMS-8438);2554-2202 calBCE (3890±50 BP, GrA-1670)	Opmeer-Mienakker	Netherlands	52.744	4.937	tooth	Boston	72	Boston	manual	Dabney 2013, Korlevic 2015	Boston	Double-stranded	8	partial	Rohland 2015; silica coated magnetic beads and 7x volume PB (Qiagen) for cleanups, Bst2.0 in smaller volume, 100ul total PCR volume, higher primer concentration, SPRI cleanup of PCR	Twist1.4M	Rohland 2022	Rohland 2022	HiSeq X10	2x101, 2x7	0.00714631	52.8	28802493	55.5	14.67	[0.968, 0.997]	H4a1a1a1a	0.040396	68.1	0.0695	1620	813	M
S13028.E1.L1(twist version)	I13028	PASS		New library from previously reported reported individual	h 1982/7._4_Skelet I_M034			4250	2500-2100 BCE	Ottoland-Kromme Elleboog	Netherlands	51.891	4.871	cochlea	Boston		Boston	manual	Dabney 2013, Korlevic 2015	Boston	ds		partial	Rohland 2015; silica coated magnetic beads and 7x volume PB (Qiagen) for cleanups, Bst2.0 in smaller volume, 100ul total PCR volume, higher primer concentration, SPRI cleanup of PCR	Twist1.44M	Rohland 2022	Rohland 2022	NovaSeq	2x101, 2x7	0.61623			52.5	280.7	[0.966, 0.992]	H1a	4.95311	55.3	0.1265	167070	103818	M
S12900.E1.L2	I12900	PASS		New library from previously reported reported individual	h 1982/7._4_Skelet II_M037			4239	2456-2141 calBCE (3820±45 BP, GrN-6384)	Ottoland-Kromme Elleboog	Netherlands	51.891	4.871	tooth	Boston	68	Boston	manual	Dabney 2013, Korlevic 2015	Boston	Double-stranded	7.6	partial	Rohland 2015; silica coated magnetic beads and 7x volume PB (Qiagen) for cleanups, Bst2.0 in smaller volume, 100ul total PCR volume, higher primer concentration, SPRI cleanup of PCR	Twist1.4M	Rohland 2022	Rohland 2022	HiSeq X10	2x101, 2x7	0.0326119	53.5	31147455	55.9	19.84	[0.982, 0.999]	U5b2b1a1	0.264722	67.9	0.0405	10492	5510	M
S12900.E1.L3	I12900	PASS		New library from previously reported reported individual	h 1982/7._4_Skelet II_M037			4239	2456-2141 calBCE (3820±45 BP, GrN-6384)	Ottoland-Kromme Elleboog	Netherlands	51.891	4.871	tooth	Boston	68	Boston	manual	Dabney 2013, Korlevic 2015	Boston	Double-stranded	7.6	partial	Rohland 2015; silica coated magnetic beads and 7x volume PB (Qiagen) for cleanups, Bst2.0 in smaller volume, 100ul total PCR volume, higher primer concentration, SPRI cleanup of PCR	Twist1.4M	Rohland 2022	Rohland 2022	HiSeq X10	2x101, 2x7	0.034818	53.7	40463906	55.9	24.93	[0.979, 0.998]	U5b2b1a1	0.251596	68.1	0.04	10091	5321	M
S12900.E1.L4	I12900	PASS		New library from previously reported reported individual	h 1982/7._4_Skelet II_M037			4239	2456-2141 calBCE (3820±45 BP, GrN-6384)	Ottoland-Kromme Elleboog	Netherlands	51.891	4.871	tooth	Boston	68	Boston	manual	Dabney 2013, Korlevic 2015	Boston	Double-stranded	7.6	partial	Rohland 2015; silica coated magnetic beads and 7x volume PB (Qiagen) for cleanups, Bst2.0 in smaller volume, 100ul total PCR volume, higher primer concentration, SPRI cleanup of PCR	Twist1.4M	Rohland 2022	Rohland 2022	HiSeq X10	2x101, 2x7	0.0342883	53	29613391	56	19.33	[0.986, 1.000]	U5b2b1a1	0.246104	67.7	0.0405	9547	5057	M
S12900.E1.L5	I12900	PASS		New library from previously reported reported individual	h 1982/7._4_Skelet II_M037			4239	2456-2141 calBCE (3820±45 BP, GrN-6384)	Ottoland-Kromme Elleboog	Netherlands	51.891	4.871	tooth	Boston	68	Boston	manual	Dabney 2013, Korlevic 2015	Boston	Double-stranded	7.6	partial	Rohland 2015; silica coated magnetic beads and 7x volume PB (Qiagen) for cleanups, Bst2.0 in smaller volume, 100ul total PCR volume, higher primer concentration, SPRI cleanup of PCR	Twist1.4M	Rohland 2022	Rohland 2022	HiSeq X10	2x101, 2x7	0.0354559	53.3	39015367	55.6	23.37	[0.987, 0.999]	U5b2b1a1	0.278205	68	0.04	11340	5930	M
S12900.E1.L6	I12900	PASS		New library from previously reported reported individual	h 1982/7._4_Skelet II_M037			4239	2456-2141 calBCE (3820±45 BP, GrN-6384)	Ottoland-Kromme Elleboog	Netherlands	51.891	4.871	tooth	Boston	68	Boston	manual	Dabney 2013, Korlevic 2015	Boston	Double-stranded	7.6	partial	Rohland 2015; silica coated magnetic beads and 7x volume PB (Qiagen) for cleanups, Bst2.0 in smaller volume, 100ul total PCR volume, higher primer concentration, SPRI cleanup of PCR	Twist1.4M	Rohland 2022	Rohland 2022	HiSeq X10	2x101, 2x7	0.0349749	57.2	29898804	57	5.83	[0.958, 0.999]	U5b2b1a1	0.018815	70.1	0.031	820	409	M
S12900.E1.L7	I12900	FAIL	Low SNP count, low deamination, Low MT coverage	New library from previously reported reported individual	h 1982/7._4_Skelet II_M037			4239	2456-2141 calBCE (3820±45 BP, GrN-6384)	Ottoland-Kromme Elleboog	Netherlands	51.891	4.871	tooth	Boston	68	Boston	manual	Dabney 2013, Korlevic 2015	Boston	Double-stranded	7.55556	partial	Rohland 2015; silica coated magnetic beads and 7x volume PB (Qiagen) for cleanups, Bst2.0 in smaller volume, 100ul total PCR volume, higher primer concentration, SPRI cleanup of PCR	Twist1.4M	Rohland 2022	Rohland 2022	HiSeq X10	2x101, 2x7	0.0559307	55.2	11758008	52.2	0.4378	na (<2x)	na (<2x)	0.001702	64.9	0.005	67	41	M
S12900.E1.L8	I12900	PASS		New library from previously reported reported individual	h 1982/7._4_Skelet II_M037			4239	2456-2141 calBCE (3820±45 BP, GrN-6384)	Ottoland-Kromme Elleboog	Netherlands	51.891	4.871	tooth	Boston	68	Boston	manual	Dabney 2013, Korlevic 2015	Boston	Double-stranded	7.6	partial	Rohland 2015; silica coated magnetic beads and 7x volume PB (Qiagen) for cleanups, Bst2.0 in smaller volume, 100ul total PCR volume, higher primer concentration, SPRI cleanup of PCR	Twist1.4M	Rohland 2022	Rohland 2022	HiSeq X10	2x101, 2x7	0.0320773	53.3	25108821	56.5	15.66	[0.984, 1.000]	U5b2b1a1	0.237559	67.5	0.038	9386	4906	M
S12900.E1.L9	I12900	FAIL	Low SNP count, low deamination, Low MT coverage	New library from previously reported reported individual	h 1982/7._4_Skelet II_M037			4239	2456-2141 calBCE (3820±45 BP, GrN-6384)	Ottoland-Kromme Elleboog	Netherlands	51.891	4.871	tooth	Boston	68	Boston	manual	Dabney 2013, Korlevic 2015	Boston	Double-stranded	7.55556	partial	Rohland 2015; silica coated magnetic beads and 7x volume PB (Qiagen) for cleanups, Bst2.0 in smaller volume, 100ul total PCR volume, higher primer concentration, SPRI cleanup of PCR	Twist1.4M	Rohland 2022	Rohland 2022	HiSeq X10	2x101, 2x7	0.0626238	55.6	8167949	56.1	0.3219	na (<2x)	na (<2x)	0.000957	65.5	0.0055	34	18	U
S13029.E1.L1	I13029	FAIL	Low SNP count	Newly reported individual	h 1982/7._Skelet III_M039			4100	2500-1800 BCE	Ottoland-Kromme Elleboog	Netherlands	51.891	4.871	petrous bone	Boston	73	Boston	manual	Dabney 2013, Korlevic 2015	Boston	Double-stranded	8.11111	partial	Rohland 2015; silica coated magnetic beads and 7x volume PB (Qiagen) for cleanups, Bst2.0 in smaller volume, 100ul total PCR volume, higher primer concentration, SPRI cleanup of PCR	1240k	Fu 2013; simultaneous enrichment of ~1.2M SNPs and mtDNA	Fu 2013; simultaneous enrichment of ~1.2M SNPs and mtDNA	NextSeq 500	2x76, 2x7	6.54141e-05	34.2	2513731	66.9	0.03229	na (<2x)	na (<2x)	0	49.1	0.029	2	0	U
S38121.Y1.E3.L1	I38121	PASS		Newly reported individual	AHR 39/04HP_V9267_M120			5475	3550-3500 BCE	Schipluiden-Harnaschpolder	Netherlands	52.018	4.317	tooth	Boston	39	Boston	robotic	Rohland 2018 (Dabney Buffer, silica beads)	Boston	ss	2.6	USER	Gansauge 2020	Twist1.4M	Rohland 2022	Rohland 2022	NovaSeq X 25B	2X101, 2X8	0.00719285	45.4		48.5	3.769	[0.901, 0.986]	T2b	0.311902	56.2	0.096	7593	4071	M
S38121.Y1.E4.L1	I38121	PASS		Newly reported individual	AHR 39/04HP_V9267_M120			5475	3550-3500 BCE	Schipluiden-Harnaschpolder	Netherlands	52.018	4.317	tooth	Boston	39	Boston	robotic	Rohland 2018 (Dabney Buffer, silica beads)	Boston	ss	0.8	USER	Gansauge 2020	Twist1.4M	Rohland 2022	Rohland 2022	NovaSeq X 25B	2X101, 2X8	0.00704315	44.6		47.9	1.974	na (<2x)	na (<2x)	0.114644	55.9	0.083	2794	1530	M
S38446.Y1.E1.L1	I38446	FAIL	Low SNP count	Newly reported individual	AHR 39/04HP_Ind 1_M109			5470	3550-3490 BCE (5005±40 BP, GrA-26650)	Schipluiden-Harnaschpolder	Netherlands	52.018	4.317	cochlea	Boston	39	Boston	robotic	Rohland 2018 (Dabney Buffer, silica beads)	Boston	Double-stranded	7.8	partial	Rohland 2015; silica coated magnetic beads and 7x volume PB (Qiagen) for cleanups, Bst2.0 in smaller volume, 100ul total PCR volume, higher primer concentration, SPRI cleanup of PCR	Twist1.4M	Rohland 2022	Rohland 2022	NovaSeq	2x101, 2x7	0.000685413	0	19293692	44.7	0.1349	na (<2x)	na (<2x)	0.000424	45.4	0.1485	10	5	U
S38446.Y1.E2.L1	I38446	FAIL	Low SNP count, Sex ratio	Newly reported individual	AHR 39/04HP_Ind 1_M109			5470	3550-3490 BCE (5005±40 BP, GrA-26650)	Schipluiden-Harnaschpolder	Netherlands	52.018	4.317	cochlea	Boston	39	Boston	robotic	Rohland 2018 (Dabney Buffer, silica beads)	Boston	Double-stranded	7.8	partial	Rohland 2015; silica coated magnetic beads and 7x volume PB (Qiagen) for cleanups, Bst2.0 in smaller volume, 100ul total PCR volume, higher primer concentration, SPRI cleanup of PCR	Twist1.4M	Rohland 2022	Rohland 2022	NovaSeq	2x101, 2x7	0.000984135	0	22681751	49.2	0.2435	na (<2x)	na (<2x)	0.000953	51.5	0.0995	34	8	U
S38116.Y1.E1.L1	I38116	FAIL	MT contamination	Newly reported individual	AHR 39/04HP_Ind 2_M111			5470	3550-3490 calBCE (5005±40 BP, GrA-26650)	Schipluiden-Harnaschpolder	Netherlands	52.018	4.317	tooth	Boston	37	Boston	robotic	Rohland 2018 (Dabney Buffer, silica beads)	Boston	Double-stranded	7.4	partial	Rohland 2015; silica coated magnetic beads and 7x volume PB (Qiagen) for cleanups, Bst2.0 in smaller volume, 100ul total PCR volume, higher primer concentration, SPRI cleanup of PCR	Twist1.4M	Rohland 2022	Rohland 2022	NovaSeq	2x101, 2x7	0.0198058	45.3	24581803	44.1	2.077	[0.642, 0.870]	K1a4a1c	0.01152	48.3	0.1945	374	209	M
S38116.Y1.E2.L1	I38116	FAIL	MT contamination	Newly reported individual	AHR 39/04HP_Ind 2_M111			5470	3550-3490 calBCE (5005±40 BP, GrA-26650)	Schipluiden-Harnaschpolder	Netherlands	52.018	4.317	tooth	Boston	37	Boston	robotic	Rohland 2018 (Dabney Buffer, silica beads)	Boston	Double-stranded	7.4	partial	Rohland 2015; silica coated magnetic beads and 7x volume PB (Qiagen) for cleanups, Bst2.0 in smaller volume, 100ul total PCR volume, higher primer concentration, SPRI cleanup of PCR	Twist1.4M	Rohland 2022	Rohland 2022	NovaSeq	2x101, 2x7	0.0180684	45.7	18933534	44.3	1.853	na (<2x)	na (<2x)	0.010737	49.3	0.181	387	197	M
S38116.Y1.E3.L1	I38116	FAIL	MT contamination	Newly reported individual	AHR 39/04HP_Ind 2_M111			5470	3550-3490 calBCE (5005±40 BP, GrA-26650)	Schipluiden-Harnaschpolder	Netherlands	52.018	4.317	tooth	Boston	37	Boston	robotic	Rohland 2018 (Dabney Buffer, silica beads)	Boston	Single-stranded	7.4	USER	Gansauge 2020	Twist1.4M	Rohland 2022	Rohland 2022	NovaSeq	2x101, 2x7	0.0312671	42.3	23603939	42.9	2.683	[0.794, 0.942]	K1a4a1e	0.0412623	45.7	0.199	1016	579	M
S38116.Y1.E4.L1	I38116	FAIL	MT contamination	Newly reported individual	AHR 39/04HP_Ind 2_M111			5470	3550-3490 calBCE (5005±40 BP, GrA-26650)	Schipluiden-Harnaschpolder	Netherlands	52.018	4.317	tooth	Boston	37	Boston	robotic	Rohland 2018 (Dabney Buffer, silica beads)	Boston	Single-stranded	7.4	USER	Gansauge 2020	Twist1.4M	Rohland 2022	Rohland 2022	NovaSeq	2x101, 2x7	0.0298682	40.5	23596149	44.9	3.238	[0.627, 0.798]	K1a4a	0.0437192	45.9	0.369	1068	580	M
S38117.Y1.E1.L1	I38117	FAIL	MT contamination	Newly reported individual	AHR 39/04HP_Ind 4_M112			5385	3490-3380 calBCE (5055±40 BP, GrA-26670)	Schipluiden-Harnaschpolder	Netherlands	52.018	4.317	tooth	Boston	38	Boston	robotic	Rohland 2018 (Dabney Buffer, silica beads)	Boston	Double-stranded	7.6	partial	Rohland 2015; silica coated magnetic beads and 7x volume PB (Qiagen) for cleanups, Bst2.0 in smaller volume, 100ul total PCR volume, higher primer concentration, SPRI cleanup of PCR	Twist1.4M	Rohland 2022	Rohland 2022	NovaSeq	2x101, 2x7	0.00315502	44.2	15587287	43	4.231	[0.897, 0.987]	H1	0.007165	50.8	0.1695	219	131	M
S38117.Y1.E2.L1	I38117	FAIL	MT contamination	Newly reported individual	AHR 39/04HP_Ind 4_M112			5385	3490-3380 calBCE (5055±40 BP, GrA-26670)	Schipluiden-Harnaschpolder	Netherlands	52.018	4.317	tooth	Boston	38	Boston	robotic	Rohland 2018 (Dabney Buffer, silica beads)	Boston	Double-stranded	7.6	partial	Rohland 2015; silica coated magnetic beads and 7x volume PB (Qiagen) for cleanups, Bst2.0 in smaller volume, 100ul total PCR volume, higher primer concentration, SPRI cleanup of PCR	Twist1.4M	Rohland 2022	Rohland 2022	NovaSeq	2x101, 2x7	0.00361776	45.3	16998072	42.8	4.742	[0.857, 0.972]	H1+16189	0.007965	52.8	0.1565	274	154	M
S38117.Y1.E3.L1	I38117	FAIL	MT contamination	Newly reported individual	AHR 39/04HP_Ind 4_M112			5385	3490-3380 calBCE (5055±40 BP, GrA-26670)	Schipluiden-Harnaschpolder	Netherlands	52.018	4.317	tooth	Boston	38	Boston	robotic	Rohland 2018 (Dabney Buffer, silica beads)	Boston	Single-stranded	7.6	USER	Gansauge 2020	Twist1.4M	Rohland 2022	Rohland 2022	NovaSeq	2x101, 2x7	0.0108422	41.3	29950740	41.8	7.842	[0.905, 0.982]	H1	0.0278324	47.5	0.176	631	321	M
S38117.Y1.E4.L1	I38117	FAIL	MT contamination	Newly reported individual	AHR 39/04HP_Ind 4_M112			5385	3490-3380 calBCE (5055±40 BP, GrA-26670)	Schipluiden-Harnaschpolder	Netherlands	52.018	4.317	tooth	Boston	38	Boston	robotic	Rohland 2018 (Dabney Buffer, silica beads)	Boston	Single-stranded	7.6	USER	Gansauge 2020	Twist1.4M	Rohland 2022	Rohland 2022	NovaSeq	2x101, 2x7	0.0142196	42.9	16160534	44.2	8.355	[0.826, 0.946]	H1	0.0321204	47.4	0.326	786	376	M
S38447.Y1.E1.L1	I38447	PASS		Newly reported individual	AHR 39/04HP_Ind 6_M113			5515	4157-3808 calBCE (5170±40 BP, GrA-26672)	Schipluiden-Harnaschpolder	Netherlands	52.018	4.317	cochlea	Boston	37	Boston	robotic	Rohland 2018 (Dabney Buffer, silica beads)	Boston	Double-stranded	7.4	partial	Rohland 2015; silica coated magnetic beads and 7x volume PB (Qiagen) for cleanups, Bst2.0 in smaller volume, 100ul total PCR volume, higher primer concentration, SPRI cleanup of PCR	Twist1.4M	Rohland 2022	Rohland 2022	NovaSeq	2x101, 2x7	0.000995412	0	5043426	51.8	13.65	[0.956, 0.998]	U5b1+16189+@16192	0.075168	57.1	0.1235	4275	50	F
S38447.Y1.E2.L1	I38447	PASS		Newly reported individual	AHR 39/04HP_Ind 6_M113			5515	4157-3808 calBCE (5170±40 BP, GrA-26672)	Schipluiden-Harnaschpolder	Netherlands	52.018	4.317	cochlea	Boston	37	Boston	robotic	Rohland 2018 (Dabney Buffer, silica beads)	Boston	Double-stranded	7.4	partial	Rohland 2015; silica coated magnetic beads and 7x volume PB (Qiagen) for cleanups, Bst2.0 in smaller volume, 100ul total PCR volume, higher primer concentration, SPRI cleanup of PCR	Twist1.4M	Rohland 2022	Rohland 2022	NovaSeq	2x101, 2x7	0.384615	47.5	37542395	49.8	229.1	[0.950, 0.977]	U5b1+16189+@16192	1.29297	54.5	0.1305	75746	764	F
S38448.Y1.E1.L1	I38448	PASS		Newly reported individual	AHR 39/04HP_Ind 7_M115			5470	3967-3771 calBCE (5070±40 BP, GrA-26737)	Schipluiden-Harnaschpolder	Netherlands	52.018	4.317	cochlea	Boston	20	Boston	robotic	Rohland 2018 (Dabney Buffer, silica beads)	Boston	Double-stranded	4	partial	Rohland 2015; silica coated magnetic beads and 7x volume PB (Qiagen) for cleanups, Bst2.0 in smaller volume, 100ul total PCR volume, higher primer concentration, SPRI cleanup of PCR	Twist1.4M	Rohland 2022	Rohland 2022	NovaSeq	2x101, 2x7	0.382483	47.9	42517880	51.2	84.8	[0.946, 0.974]	K1a3a	0.387143	57.3	0.1105	11226	6391	M
S38448.Y1.E2.L1	I38448	PASS		Newly reported individual	AHR 39/04HP_Ind 7_M115			5470	3967-3771 calBCE (5070±40 BP, GrA-26737)	Schipluiden-Harnaschpolder	Netherlands	52.018	4.317	cochlea	Boston	20	Boston	robotic	Rohland 2018 (Dabney Buffer, silica beads)	Boston	Double-stranded	4	partial	Rohland 2015; silica coated magnetic beads and 7x volume PB (Qiagen) for cleanups, Bst2.0 in smaller volume, 100ul total PCR volume, higher primer concentration, SPRI cleanup of PCR	Twist1.4M	Rohland 2022	Rohland 2022	NovaSeq	2x101, 2x7	0.351504	49.3	18434862	51.9	56.93	[0.943, 0.977]	K1a3a	0.26216	58.5	0.109	7575	4312	M
S38118.Y1.E1.L1	I38118	FAIL	Low MT coverage	Newly reported individual	AHR 39/04HP_V03681_M117			5455	3630-3380 BCE	Schipluiden-Harnaschpolder	Netherlands	52.018	4.317	tooth	Boston	35	Boston	robotic	Rohland 2018 (Dabney Buffer, silica beads)	Boston	Double-stranded	7	partial	Rohland 2015; silica coated magnetic beads and 7x volume PB (Qiagen) for cleanups, Bst2.0 in smaller volume, 100ul total PCR volume, higher primer concentration, SPRI cleanup of PCR	Twist1.4M	Rohland 2022	Rohland 2022	NovaSeq	2x101, 2x7	0.00605706	46.1	13034706	45.5	1.133	na (<2x)	na (<2x)	0.006837	52.1	0.1605	245	151	M
S38118.Y1.E2.L1	I38118	FAIL	Sex ratio	Newly reported individual	AHR 39/04HP_V03681_M117			5455	3630-3380 BCE	Schipluiden-Harnaschpolder	Netherlands	52.018	4.317	tooth	Boston	35	Boston	robotic	Rohland 2018 (Dabney Buffer, silica beads)	Boston	Double-stranded	7	partial	Rohland 2015; silica coated magnetic beads and 7x volume PB (Qiagen) for cleanups, Bst2.0 in smaller volume, 100ul total PCR volume, higher primer concentration, SPRI cleanup of PCR	Twist1.4M	Rohland 2022	Rohland 2022	NovaSeq	2x101, 2x7	0.00561884	45.7	9915370	44.7	1.139	na (<2x)	na (<2x)	0.007455	52.7	0.1595	278	127	M
S38118.Y1.E3.L1	I38118	FAIL	Low MT coverage	Newly reported individual	AHR 39/04HP_V03681_M117			5455	3630-3380 BCE	Schipluiden-Harnaschpolder	Netherlands	52.018	4.317	tooth	Boston	35	Boston	robotic	Rohland 2018 (Dabney Buffer, silica beads)	Boston	Single-stranded	7	USER	Gansauge 2020	Twist1.4M	Rohland 2022	Rohland 2022	NovaSeq	2x101, 2x7	0.00941042	39.2	22957565	43.7	1.99	na (<2x)	na (<2x)	0.0324281	47.5	0.157	775	419	M
S38118.Y1.E4.L1	I38118	FAIL	MT contamination	Newly reported individual	AHR 39/04HP_V03681_M117			5455	3630-3380 BCE	Schipluiden-Harnaschpolder	Netherlands	52.018	4.317	tooth	Boston	35	Boston	robotic	Rohland 2018 (Dabney Buffer, silica beads)	Boston	Single-stranded	7	USER	Gansauge 2020	Twist1.4M	Rohland 2022	Rohland 2022	NovaSeq	2x101, 2x7	0.0121972	47.2	23566458	47.1	2.4	[0.540, 0.728]	na (<2x)	0.0345226	49.7	0.328	842	474	M
S38119.Y1.E1.L1	I38119	FAIL	Low SNP count	Newly reported individual	AHR 39/04HP_V05001_M118			5385	3490-3380 BCE	Schipluiden-Harnaschpolder	Netherlands	52.018	4.317	tooth	Boston	39	Boston	robotic	Rohland 2018 (Dabney Buffer, silica beads)	Boston	Double-stranded	7.8	partial	Rohland 2015; silica coated magnetic beads and 7x volume PB (Qiagen) for cleanups, Bst2.0 in smaller volume, 100ul total PCR volume, higher primer concentration, SPRI cleanup of PCR	Twist1.4M	Rohland 2022	Rohland 2022	NovaSeq	2x101, 2x7	0.000118948	44.5	12002875	48.7	0.8169	na (<2x)	na (<2x)	6.3e-05	50.6	0.039	0	1	U
S38119.Y1.E2.L1	I38119	FAIL	Low SNP count	Newly reported individual	AHR 39/04HP_V05001_M118			5385	3490-3380 BCE	Schipluiden-Harnaschpolder	Netherlands	52.018	4.317	tooth	Boston	39	Boston	robotic	Rohland 2018 (Dabney Buffer, silica beads)	Boston	Double-stranded	7.8	partial	Rohland 2015; silica coated magnetic beads and 7x volume PB (Qiagen) for cleanups, Bst2.0 in smaller volume, 100ul total PCR volume, higher primer concentration, SPRI cleanup of PCR	Twist1.4M	Rohland 2022	Rohland 2022	NovaSeq	2x101, 2x7	7.26586e-05	33.5	14089293	48.9	1.099	na (<2x)	na (<2x)	8.5e-05	51.8	0.034	4	3	U
S38120.Y1.E1.L1	I38120	FAIL	Low SNP count	Newly reported individual	AHR 39/04HP_V08037_M119			5475	3550-3500 BCE	Schipluiden-Harnaschpolder	Netherlands	52.018	4.317	tooth	Boston	38	Boston	robotic	Rohland 2018 (Dabney Buffer, silica beads)	Boston	Double-stranded	7.6	partial	Rohland 2015; silica coated magnetic beads and 7x volume PB (Qiagen) for cleanups, Bst2.0 in smaller volume, 100ul total PCR volume, higher primer concentration, SPRI cleanup of PCR	Twist1.4M	Rohland 2022	Rohland 2022	NovaSeq	2x101, 2x7		0	7776133	48.3	2.114	[0.687, 0.902]	U8a2	0.000225092	55.2	0.0595	7	1	U
S38120.Y1.E2.L1	I38120	FAIL	Low SNP count	Newly reported individual	AHR 39/04HP_V08037_M119			5475	3550-3500 BCE	Schipluiden-Harnaschpolder	Netherlands	52.018	4.317	tooth	Boston	38	Boston	robotic	Rohland 2018 (Dabney Buffer, silica beads)	Boston	Double-stranded	7.6	partial	Rohland 2015; silica coated magnetic beads and 7x volume PB (Qiagen) for cleanups, Bst2.0 in smaller volume, 100ul total PCR volume, higher primer concentration, SPRI cleanup of PCR	Twist1.4M	Rohland 2022	Rohland 2022	NovaSeq	2x101, 2x7	0.000172551	51.1	7774962	48.3	2.657	[0.804, 0.958]	U8a2	0.000466	69.2	0.029	22	2	U
S38121.Y1.E1.L1	I38121	PASS		Newly reported individual	AHR 39/04HP_V09267_M120			5475	3550-3500 BCE	Schipluiden-Harnaschpolder	Netherlands	52.018	4.317	tooth	Boston	39	Boston	robotic	Rohland 2018 (Dabney Buffer, silica beads)	Boston	Double-stranded	7.8	partial	Rohland 2015; silica coated magnetic beads and 7x volume PB (Qiagen) for cleanups, Bst2.0 in smaller volume, 100ul total PCR volume, higher primer concentration, SPRI cleanup of PCR	Twist1.4M	Rohland 2022	Rohland 2022	NovaSeq	2x101, 2x7	0.00461879	47.9	21558897	48.5	5.636	[0.952, 0.996]	T2b	0.010273	56.2	0.0865	308	169	M
S38121.Y1.E2.L1	I38121	PASS		Newly reported individual	AHR 39/04HP_V09267_M120			5475	3550-3500 BCE	Schipluiden-Harnaschpolder	Netherlands	52.018	4.317	tooth	Boston	39	Boston	robotic	Rohland 2018 (Dabney Buffer, silica beads)	Boston	Double-stranded	7.8	partial	Rohland 2015; silica coated magnetic beads and 7x volume PB (Qiagen) for cleanups, Bst2.0 in smaller volume, 100ul total PCR volume, higher primer concentration, SPRI cleanup of PCR	Twist1.4M	Rohland 2022	Rohland 2022	NovaSeq	2x101, 2x7	0.00432406	47.1	19656623	47.8	6.011	[0.953, 0.997]	T2b	0.010529	55	0.0775	318	176	M
S38122.Y1.E1.L1	I38122	FAIL	MT contamination, sex ratio, Low SNP count	Newly reported individual	AHR 39/04HP_V01290_M121			5455	3630-3380 BCE	Schipluiden-Harnaschpolder	Netherlands	52.018	4.317	tooth	Boston	38	Boston	robotic	Rohland 2018 (Dabney Buffer, silica beads)	Boston	Double-stranded	7.6	partial	Rohland 2015; silica coated magnetic beads and 7x volume PB (Qiagen) for cleanups, Bst2.0 in smaller volume, 100ul total PCR volume, higher primer concentration, SPRI cleanup of PCR	Twist1.4M	Rohland 2022	Rohland 2022	NovaSeq	2x101, 2x7	0.00599656	73.7	21618560	47.7	5.524	[0.753, 0.899]	H80	0.001731	81.3	0.0435	77	15	U
S38122.Y1.E2.L1	I38122	FAIL	MT contamination, sex ratio, Low SNP count	Newly reported individual	AHR 39/04HP_V01290_M121			5455	3630-3380 BCE	Schipluiden-Harnaschpolder	Netherlands	52.018	4.317	tooth	Boston	38	Boston	robotic	Rohland 2018 (Dabney Buffer, silica beads)	Boston	Double-stranded	7.6	partial	Rohland 2015; silica coated magnetic beads and 7x volume PB (Qiagen) for cleanups, Bst2.0 in smaller volume, 100ul total PCR volume, higher primer concentration, SPRI cleanup of PCR	Twist1.4M	Rohland 2022	Rohland 2022	NovaSeq	2x101, 2x7	0.00593662	73.9	18778069	47.5	4.93	[0.770, 0.920]	R	0.001695	83.5	0.0355	89	18	U
S38122.Y1.E3.L1	I38122	FAIL	low damage, sex ratio. MT contamination	Newly reported individual	AHR 39/04HP_V01290_M121			5455	3630-3380 BCE	Schipluiden-Harnaschpolder	Netherlands	52.018	4.317	tooth	Boston	38	Boston	robotic	Rohland 2018 (Dabney Buffer, silica beads)	Boston	Single-stranded	7.6	USER	Gansauge 2020	Twist1.4M	Rohland 2022	Rohland 2022	NovaSeq	2x101, 2x7	0.00854964	51.2	15181418	46.7	12.94	[0.589, 0.764]	H	0.0135307	68.6	0.036	482	79	U
S38122.Y1.E4.L1	I38122	FAIL	sex ratio, MT contamination	Newly reported individual	AHR 39/04HP_V01290_M121			5455	3630-3380 BCE	Schipluiden-Harnaschpolder	Netherlands	52.018	4.317	tooth	Boston	38	Boston	robotic	Rohland 2018 (Dabney Buffer, silica beads)	Boston	Single-stranded	7.6	USER	Gansauge 2020	Twist1.4M	Rohland 2022	Rohland 2022	NovaSeq	2x101, 2x7	0.00659359	51.6	25054072	49.7	17.7	[0.734, 0.852]	HV	0.0157495	70.7	0.104	574	70	U
S38123.Y1.E1.L1	I38123	FAIL	Low SNP count	Newly reported individual	AHR 39/04HP_V05278_M122			5475	3550-3500 BCE	Schipluiden-Harnaschpolder	Netherlands	52.018	4.317	ulna	Boston	38	Boston	robotic	Rohland 2018 (Dabney Buffer, silica beads)	Boston	Double-stranded	7.6	partial	Rohland 2015; silica coated magnetic beads and 7x volume PB (Qiagen) for cleanups, Bst2.0 in smaller volume, 100ul total PCR volume, higher primer concentration, SPRI cleanup of PCR	Twist1.4M	Rohland 2022	Rohland 2022	NovaSeq	2x101, 2x7	0.000832937	66.3	21009476	72.9	0.154	na (<2x)	na (<2x)	0.001049	83.7	0.008	29	15	U
S38123.Y1.E2.L1	I38123	FAIL	Low SNP count	Newly reported individual	AHR 39/04HP_V05278_M122			5475	3550-3500 BCE	Schipluiden-Harnaschpolder	Netherlands	52.018	4.317	ulna	Boston	38	Boston	robotic	Rohland 2018 (Dabney Buffer, silica beads)	Boston	Double-stranded	7.6	partial	Rohland 2015; silica coated magnetic beads and 7x volume PB (Qiagen) for cleanups, Bst2.0 in smaller volume, 100ul total PCR volume, higher primer concentration, SPRI cleanup of PCR	Twist1.4M	Rohland 2022	Rohland 2022	NovaSeq	2x101, 2x7	0.000835752	57.7	10184492	67.7	0.1594	na (<2x)	na (<2x)	0.000816	78.4	0.0045	24	13	U
S38124.Y1.E1.L1	I38124	FAIL	Low SNP count	Newly reported individual	AHR 39/04HP_V10208_M123			5455	3630-3380 BCE	Schipluiden-Harnaschpolder	Netherlands	52.018	4.317	long bone	Boston	36	Boston	robotic	Rohland 2018 (Dabney Buffer, silica beads)	Boston	Double-stranded	7.2	partial	Rohland 2015; silica coated magnetic beads and 7x volume PB (Qiagen) for cleanups, Bst2.0 in smaller volume, 100ul total PCR volume, higher primer concentration, SPRI cleanup of PCR	Twist1.4M	Rohland 2022	Rohland 2022	NovaSeq	2x101, 2x7	0.000226234	39.2	3045660	47.4	0.02577	na (<2x)	na (<2x)	1.7e-05	45	0.0375	0	0	U
S38124.Y1.E2.L1	I38124	FAIL	Low SNP count	Newly reported individual	AHR 39/04HP_V10208_M123			5455	3630-3380 BCE	Schipluiden-Harnaschpolder	Netherlands	52.018	4.317	long bone	Boston	36	Boston	robotic	Rohland 2018 (Dabney Buffer, silica beads)	Boston	Double-stranded	7.2	partial	Rohland 2015; silica coated magnetic beads and 7x volume PB (Qiagen) for cleanups, Bst2.0 in smaller volume, 100ul total PCR volume, higher primer concentration, SPRI cleanup of PCR	Twist1.4M	Rohland 2022	Rohland 2022	NovaSeq	2x101, 2x7	0.000469694	41.7	6436620	44.8	0.03247	na (<2x)	na (<2x)	3.8e-05	50.3	0.011	0	0	U
S33741.Y1.E1.L1	I33741	PASS		Newly reported individual	8077-01_M94 Mies, Woiffie			4288	2571-2468 calBCE (4015±20 BP) [R_Combine: (4015±20 BP, PSUAMS-12657), (3890±50 BP, GrA-15696)	Sijbekarspel Op de Veken	Netherlands	52.709	4.987	cochlea	Boston	37.5	Boston	robotic	Rohland 2018 (Dabney Buffer, silica beads)	Boston	Double-stranded	7.5	partial	Rohland 2015; silica coated magnetic beads and 7x volume PB (Qiagen) for cleanups, Bst2.0 in smaller volume, 100ul total PCR volume, higher primer concentration, SPRI cleanup of PCR	Twist1.4M	Rohland 2022	Rohland 2022	HiSeq X10	2X101, 2X7	0.206369	45	29928264	47.7	13.37	[0.940, 0.987]	J1c3g	1.16502	52.9	0.115	43294	407	F
SWA001_ss.A0101	SWA001	PASS		Newly reported individual	S2_skelet II_M078			6055	4180-4030 BCE	Swifterbant	Netherlands	52.5839	5.5817	tooth	Leipzig	40	Leipzig	manual	Dabney 2013	Leipzig	Single-stranded	30	USER	Rohland 2015	1240k	Maricic 2010; separate enrichment for mtDNA	Fu 2013; 390k and 840k targets combined into a single capture	NextSeq 500	1x75	21.318	..	26443520	48.54	0.442392	na (<2x)	H1i	0.199401	42.62	0.108193	7706	64	F
SWA002_ss.A0101	SWA002	PASS		Newly reported individual	S2_skelet III_M079			6055	4180-4030 BCE	Swifterbant	Netherlands	52.5839	5.5817	petrous	Leipzig	40	Leipzig	manual	Dabney 2013	Leipzig	Single-stranded	30	USER	Rohland 2015	1240k	Maricic 2010; separate enrichment for mtDNA	Fu 2013; 390k and 840k targets combined into a single capture	NextSeq 500	1x75	25.8463	..	26308766	61.08	0.383367	na (<2x)	N/A	0.421663	50.3	0.106506	9501	4604	M
SWA004_ss.A0101	SWA004	PASS		Newly reported individual	S2_skelet IV_M081			6055	4180-4030 BCE	Swifterbant	Netherlands	52.5839	5.5817	petrous	Leipzig	40	Leipzig	manual	Dabney 2013	Leipzig	Single-stranded	30	USER	Rohland 2015	1240k	Maricic 2010; separate enrichment for mtDNA	Fu 2013; 390k and 840k targets combined into a single capture	NextSeq 500	1x75	26.6064	..	33053390	52.73	1.34607	na (<2x)	U5b2a1a2	4.60679	52.89	0.231135	109155	57951	M
S36357.Y1.E1.L1	I36357	FAIL	Low SNP count	Newly reported individual	NBBM6_V1704 _grave 5_S1134_ind 19			5650	3800-3600 BCE	Tiel-Medel	Netherlands	51.9175	5.46868	tooth	Boston	35	Boston	robotic	Rohland 2018 (Dabney Buffer, silica beads)	Boston	Double-stranded	7	partial	Rohland 2015; silica coated magnetic beads and 7x volume PB (Qiagen) for cleanups, Bst2.0 in smaller volume, 100ul total PCR volume, higher primer concentration, SPRI cleanup of PCR	Twist1.4M	Rohland 2022	Rohland 2022	NovaSeq	2X101, 2X7	3.88162e-05	32.3	18506282	72.3	0.04364	na (<2x)	na (<2x)	9.64681e-05	37.2	0.0145	3	0	U
S36357.Y1.E2.L1	I36357	FAIL	Low SNP count	Newly reported individual	NBBM6_V1704 _grave 5_S1134_ind 19			5650	3800-3600 BCE	Tiel-Medel	Netherlands	51.9175	5.46868	tooth	Boston	35	Boston	robotic	Rohland 2018 (Dabney Buffer, silica beads)	Boston	Double-stranded	7	partial	Rohland 2015; silica coated magnetic beads and 7x volume PB (Qiagen) for cleanups, Bst2.0 in smaller volume, 100ul total PCR volume, higher primer concentration, SPRI cleanup of PCR	Twist1.4M	Rohland 2022	Rohland 2022	NovaSeq	2X101, 2X7	6.9455e-05	34.2	18534939	77.3	0.0653	na (<2x)	na (<2x)	0.000108635	36.8	0.0195	2	0	U
S36353.Y1.E1.L1	I36353	FAIL	Low SNP count	Newly reported individual	NBBM6_V1721_grave 5_S1134_ind 12			5650	3800-3600 BCE	Tiel-Medel	Netherlands	51.9175	5.46868	tooth	Boston	30	Boston	robotic	Rohland 2018 (Dabney Buffer, silica beads)	Boston	Double-stranded	6	partial	Rohland 2015; silica coated magnetic beads and 7x volume PB (Qiagen) for cleanups, Bst2.0 in smaller volume, 100ul total PCR volume, higher primer concentration, SPRI cleanup of PCR	Twist1.4M	Rohland 2022	Rohland 2022	NovaSeq	2X101, 2X7	5.08351e-05	44.4	17862192	57.2	0.01726	na (<2x)	na (<2x)	0.000216401	38.9	0.014	7	1	U
S36353.Y1.E2.L1	I36353	FAIL	Low SNP count	Newly reported individual	NBBM6_V1721_grave 5_S1134_ind 12			5650	3800-3600 BCE	Tiel-Medel	Netherlands	51.9175	5.46868	tooth	Boston	30	Boston	robotic	Rohland 2018 (Dabney Buffer, silica beads)	Boston	Double-stranded	6	partial	Rohland 2015; silica coated magnetic beads and 7x volume PB (Qiagen) for cleanups, Bst2.0 in smaller volume, 100ul total PCR volume, higher primer concentration, SPRI cleanup of PCR	Twist1.4M	Rohland 2022	Rohland 2022	NovaSeq	2X101, 2X7	6.42362e-05	33	18182946	57	0.00344	na (<2x)	na (<2x)	8.69082e-05	36.3	0.015	4	2	U
S36356.Y1.E1.L1	I36356	FAIL	Low SNP count	Newly reported individual	NBBM6_V1727 _grave 5_S1134_ind 18			5650	3800-3600 BCE	Tiel-Medel	Netherlands	51.9175	5.46868	tooth	Boston	34	Boston	robotic	Rohland 2018 (Dabney Buffer, silica beads)	Boston	Double-stranded	6.8	partial	Rohland 2015; silica coated magnetic beads and 7x volume PB (Qiagen) for cleanups, Bst2.0 in smaller volume, 100ul total PCR volume, higher primer concentration, SPRI cleanup of PCR	Twist1.4M	Rohland 2022	Rohland 2022	NovaSeq	2X101, 2X7	6.32511e-06	31	18504884	0	0	na (<2x)	na (<2x)	7.47411e-05	37.8	0.0125	0	0	U
S36356.Y1.E2.L1	I36356	FAIL	Low SNP count	Newly reported individual	NBBM6_V1727 _grave 5_S1134_ind 18			5650	3800-3600 BCE	Tiel-Medel	Netherlands	51.9175	5.46868	tooth	Boston	34	Boston	robotic	Rohland 2018 (Dabney Buffer, silica beads)	Boston	Double-stranded	6.8	partial	Rohland 2015; silica coated magnetic beads and 7x volume PB (Qiagen) for cleanups, Bst2.0 in smaller volume, 100ul total PCR volume, higher primer concentration, SPRI cleanup of PCR	Twist1.4M	Rohland 2022	Rohland 2022	NovaSeq	2X101, 2X7	2.91002e-05	31.5	16503577	68.1	0.0452	na (<2x)	na (<2x)	0.000269416	41.5	0.015	10	1	U
S36349.Y1.E1.L1	I36349	FAIL	Low SNP count	Newly reported individual	NBBM6_V1735_grave 5_S1134_ind 5			5650	3800-3600 BCE	Tiel-Medel	Netherlands	51.9175	5.46868	tooth	Boston	35	Boston	robotic	Rohland 2018 (Dabney Buffer, silica beads)	Boston	Double-stranded	7	partial	Rohland 2015; silica coated magnetic beads and 7x volume PB (Qiagen) for cleanups, Bst2.0 in smaller volume, 100ul total PCR volume, higher primer concentration, SPRI cleanup of PCR	Twist1.4M	Rohland 2022	Rohland 2022	NovaSeq	2X101, 2X7	1.82081e-05	31	13613151	37.3	0.00676	na (<2x)	na (<2x)	4.77995e-05	34.8	0.016	1	0	U
S36349.Y1.E2.L1	I36349	FAIL	Low SNP count	Newly reported individual	NBBM6_V1735_grave 5_S1134_ind 5			5650	3800-3600 BCE	Tiel-Medel	Netherlands	51.9175	5.46868	tooth	Boston	35	Boston	robotic	Rohland 2018 (Dabney Buffer, silica beads)	Boston	Double-stranded	7	partial	Rohland 2015; silica coated magnetic beads and 7x volume PB (Qiagen) for cleanups, Bst2.0 in smaller volume, 100ul total PCR volume, higher primer concentration, SPRI cleanup of PCR	Twist1.4M	Rohland 2022	Rohland 2022	NovaSeq	2X101, 2X7	4.24406e-05	33.8	18130594	63	0.02662	na (<2x)	na (<2x)	0.000140791	37.4	0.0135	5	0	U
S36350.Y1.E1.L1	I36350	FAIL	Low SNP count	Newly reported individual	NBBM6_V1739_grave 5_S1134_ind 7			5650	3800-3600 BCE	Tiel-Medel	Netherlands	51.9175	5.46868	tooth	Boston	25	Boston	robotic	Rohland 2018 (Dabney Buffer, silica beads)	Boston	Double-stranded	5	partial	Rohland 2015; silica coated magnetic beads and 7x volume PB (Qiagen) for cleanups, Bst2.0 in smaller volume, 100ul total PCR volume, higher primer concentration, SPRI cleanup of PCR	Twist1.4M	Rohland 2022	Rohland 2022	NovaSeq	2X101, 2X7	6.71125e-05	33.9	18196261	83	0.005009	na (<2x)	na (<2x)	9.99445e-05	33.5	0.0125	2	0	U
S36350.Y1.E2.L1	I36350	FAIL	Low SNP count	Newly reported individual	NBBM6_V1739_grave 5_S1134_ind 7			5650	3800-3600 BCE	Tiel-Medel	Netherlands	51.9175	5.46868	tooth	Boston	25	Boston	robotic	Rohland 2018 (Dabney Buffer, silica beads)	Boston	Double-stranded	5	partial	Rohland 2015; silica coated magnetic beads and 7x volume PB (Qiagen) for cleanups, Bst2.0 in smaller volume, 100ul total PCR volume, higher primer concentration, SPRI cleanup of PCR	Twist1.4M	Rohland 2022	Rohland 2022	NovaSeq	2X101, 2X7	0.000108419	31.7	23901313	49.3	0.008932	na (<2x)	na (<2x)	0.000210318	35.2	0.015	11	0	U
S36347.Y1.E1.L1	I36347	FAIL	Low SNP count	Newly reported individual	NBBM6_V1741_grave 5_S1134_ind 1			5650	3800-3600 BCE	Tiel-Medel	Netherlands	51.9175	5.46868	tooth	Boston	30	Boston	robotic	Rohland 2018 (Dabney Buffer, silica beads)	Boston	Double-stranded	6	partial	Rohland 2015; silica coated magnetic beads and 7x volume PB (Qiagen) for cleanups, Bst2.0 in smaller volume, 100ul total PCR volume, higher primer concentration, SPRI cleanup of PCR	Twist1.4M	Rohland 2022	Rohland 2022	NovaSeq	2X101, 2X7	6.96594e-05	33.5	17175964	52.2	0.01261	na (<2x)	na (<2x)	0.000124279	34.4	0.0145	9	1	U
S36347.Y1.E2.L1	I36347	FAIL	Low SNP count	Newly reported individual	NBBM6_V1741_grave 5_S1134_ind 1			5650	3800-3600 BCE	Tiel-Medel	Netherlands	51.9175	5.46868	tooth	Boston	30	Boston	robotic	Rohland 2018 (Dabney Buffer, silica beads)	Boston	Double-stranded	6	partial	Rohland 2015; silica coated magnetic beads and 7x volume PB (Qiagen) for cleanups, Bst2.0 in smaller volume, 100ul total PCR volume, higher primer concentration, SPRI cleanup of PCR	Twist1.4M	Rohland 2022	Rohland 2022	NovaSeq	2X101, 2X7	9.74245e-05	32.2	15324696	106	0.01919	na (<2x)	na (<2x)	0.000106028	34.4	0.015	6	0	U
S36354.Y1.E1.L1	I36354	FAIL	Low SNP count	Newly reported individual	NBBM6_V1771_grave 5_S1134_ind 13			5650	3800-3600 BCE	Tiel-Medel	Netherlands	51.9175	5.46868	tooth	Boston	36	Boston	robotic	Rohland 2018 (Dabney Buffer, silica beads)	Boston	Double-stranded	7.2	partial	Rohland 2015; silica coated magnetic beads and 7x volume PB (Qiagen) for cleanups, Bst2.0 in smaller volume, 100ul total PCR volume, higher primer concentration, SPRI cleanup of PCR	Twist1.4M	Rohland 2022	Rohland 2022	NovaSeq	2X101, 2X7	5.57507e-05	47	10295245	0	0	na (<2x)	na (<2x)	7.82174e-06	34.4	0.0155	0	0	U
S36354.Y1.E2.L1	I36354	FAIL	Low SNP count	Newly reported individual	NBBM6_V1771_grave 5_S1134_ind 13			5650	3800-3600 BCE	Tiel-Medel	Netherlands	51.9175	5.46868	tooth	Boston	36	Boston	robotic	Rohland 2018 (Dabney Buffer, silica beads)	Boston	Double-stranded	7.2	partial	Rohland 2015; silica coated magnetic beads and 7x volume PB (Qiagen) for cleanups, Bst2.0 in smaller volume, 100ul total PCR volume, higher primer concentration, SPRI cleanup of PCR	Twist1.4M	Rohland 2022	Rohland 2022	NovaSeq	2X101, 2X7	7.52634e-05	40.4	16184911	49.5	0.005975	na (<2x)	na (<2x)	0.000136446	35.7	0.0245	12	1	U
S36351.Y1.E1.L1	I36351	FAIL	Low SNP count	Newly reported individual	NBBM6_V1786_grave 5_S1134_ind 8			5650	3800-3600 BCE	Tiel-Medel	Netherlands	51.9175	5.46868	tooth	Boston	37	Boston	robotic	Rohland 2018 (Dabney Buffer, silica beads)	Boston	Double-stranded	7.4	partial	Rohland 2015; silica coated magnetic beads and 7x volume PB (Qiagen) for cleanups, Bst2.0 in smaller volume, 100ul total PCR volume, higher primer concentration, SPRI cleanup of PCR	Twist1.4M	Rohland 2022	Rohland 2022	NovaSeq	2X101, 2X7		0	17088284	67	0.01213	na (<2x)	na (<2x)	0.000188591	39	0.0135	3	4	U
S36351.Y1.E2.L1	I36351	FAIL	Low SNP count	Newly reported individual	NBBM6_V1786_grave 5_S1134_ind 8			5650	3800-3600 BCE	Tiel-Medel	Netherlands	51.9175	5.46868	tooth	Boston	37	Boston	robotic	Rohland 2018 (Dabney Buffer, silica beads)	Boston	Double-stranded	7.4	partial	Rohland 2015; silica coated magnetic beads and 7x volume PB (Qiagen) for cleanups, Bst2.0 in smaller volume, 100ul total PCR volume, higher primer concentration, SPRI cleanup of PCR	Twist1.4M	Rohland 2022	Rohland 2022	NovaSeq	2X101, 2X7	0.00145138	32	18093916	79.5	0.009596	na (<2x)	na (<2x)	0.000198151	39.1	0.012	1	2	U
S36355.Y1.E1.L1	I36355	FAIL	Low SNP count	Newly reported individual	NBBM6_V2020_grave 5_S1134_ind 14			5650	3800-3600 BCE	Tiel-Medel	Netherlands	51.9175	5.46868	tooth	Boston	35	Boston	robotic	Rohland 2018 (Dabney Buffer, silica beads)	Boston	Double-stranded	7	partial	Rohland 2015; silica coated magnetic beads and 7x volume PB (Qiagen) for cleanups, Bst2.0 in smaller volume, 100ul total PCR volume, higher primer concentration, SPRI cleanup of PCR	Twist1.4M	Rohland 2022	Rohland 2022	NovaSeq	2X101, 2X7	2.39908e-05	31.7	15998025	106.8	0.03223	na (<2x)	na (<2x)	0.000127755	37.8	0.019	7	0	U
S36355.Y1.E2.L1	I36355	FAIL	Low SNP count	Newly reported individual	NBBM6_V2020_grave 5_S1134_ind 14			5650	3800-3600 BCE	Tiel-Medel	Netherlands	51.9175	5.46868	tooth	Boston	35	Boston	robotic	Rohland 2018 (Dabney Buffer, silica beads)	Boston	Double-stranded	7	partial	Rohland 2015; silica coated magnetic beads and 7x volume PB (Qiagen) for cleanups, Bst2.0 in smaller volume, 100ul total PCR volume, higher primer concentration, SPRI cleanup of PCR	Twist1.4M	Rohland 2022	Rohland 2022	NovaSeq	2X101, 2X7	0.000113649	52.5	17271763	82	0.03959	na (<2x)	na (<2x)	0.00114458	60.2	0.012	67	0	U
S36348.Y1.E1.L1	I36348	FAIL	Low SNP count	Newly reported individual	NBBM6_V2028_grave 5_S1134_ind 4			5650	3800-3600 BCE	Tiel-Medel	Netherlands	51.9175	5.46868	tooth	Boston	35	Boston	robotic	Rohland 2018 (Dabney Buffer, silica beads)	Boston	Double-stranded	7	partial	Rohland 2015; silica coated magnetic beads and 7x volume PB (Qiagen) for cleanups, Bst2.0 in smaller volume, 100ul total PCR volume, higher primer concentration, SPRI cleanup of PCR	Twist1.4M	Rohland 2022	Rohland 2022	NovaSeq	2X101, 2X7	6.51954e-05	34.9	17678695	75.5	0.01823	na (<2x)	na (<2x)	0.000250296	39.6	0.015	9	1	U
S36348.Y1.E2.L1	I36348	FAIL	Low SNP count	Newly reported individual	NBBM6_V2028_grave 5_S1134_ind 4			5650	3800-3600 BCE	Tiel-Medel	Netherlands	51.9175	5.46868	tooth	Boston	35	Boston	robotic	Rohland 2018 (Dabney Buffer, silica beads)	Boston	Double-stranded	7	partial	Rohland 2015; silica coated magnetic beads and 7x volume PB (Qiagen) for cleanups, Bst2.0 in smaller volume, 100ul total PCR volume, higher primer concentration, SPRI cleanup of PCR	Twist1.4M	Rohland 2022	Rohland 2022	NovaSeq	2X101, 2X7	4.66127e-05	46.6	15639600	71	0.01714	na (<2x)	na (<2x)	0.000186853	38.8	0.017	17	1	U
S36352.Y1.E1.L1	I36352	FAIL	Low SNP count	Newly reported individual	NBBM6_V2037_grave 5_S1134_ind 10			5650	3800-3600 BCE	Tiel-Medel	Netherlands	51.9175	5.46868	tooth	Boston	39	Boston	robotic	Rohland 2018 (Dabney Buffer, silica beads)	Boston	Double-stranded	7.8	partial	Rohland 2015; silica coated magnetic beads and 7x volume PB (Qiagen) for cleanups, Bst2.0 in smaller volume, 100ul total PCR volume, higher primer concentration, SPRI cleanup of PCR	Twist1.4M	Rohland 2022	Rohland 2022	NovaSeq	2X101, 2X7	5.69264e-05	34.2	17199935	64	0.003863	na (<2x)	na (<2x)	9.64681e-05	36	0.025	4	1	U
S36352.Y1.E2.L1	I36352	FAIL	Low SNP count	Newly reported individual	NBBM6_V2037_grave 5_S1134_ind 10			5650	3800-3600 BCE	Tiel-Medel	Netherlands	51.9175	5.46868	tooth	Boston	39	Boston	robotic	Rohland 2018 (Dabney Buffer, silica beads)	Boston	Double-stranded	7.8	partial	Rohland 2015; silica coated magnetic beads and 7x volume PB (Qiagen) for cleanups, Bst2.0 in smaller volume, 100ul total PCR volume, higher primer concentration, SPRI cleanup of PCR	Twist1.4M	Rohland 2022	Rohland 2022	NovaSeq	2X101, 2X7	3.66724e-05	37.3	17441817	0	0	na (<2x)	na (<2x)	6.25739e-05	34.7	0.02	1	0	U
S35543.Y1.E1.L1	I35543	PASS		Newly reported individual	NBBM6_V2084_grave 1_S1147			5650	3800-3600 BCE	Tiel-Medel	Netherlands	51.9175	5.46868	cochlea	Boston	37	Boston	robotic	Rohland 2018 (Dabney Buffer, silica beads)	Boston	Double-stranded	7.4	partial	Rohland 2015; silica coated magnetic beads and 7x volume PB (Qiagen) for cleanups, Bst2.0 in smaller volume, 100ul total PCR volume, higher primer concentration, SPRI cleanup of PCR	Twist1.4M	Rohland 2022	Rohland 2022	HiSeq X10	2X101, 2X7	0.103234	49.5	22484461	50.9	9.2	[0.934, 0.996]	H1m	1.01511	55.9	0.1465	40120	321	F
S35543.Y1.E2.L1	I35543	PASS		Newly reported individual	NBBM6_V2084_grave 1_S1147			5650	3800-3600 BCE	Tiel-Medel	Netherlands	51.9175	5.46868	cochlea	Boston	37	Boston	robotic	Rohland 2018 (Dabney Buffer, silica beads)	Boston	Double-stranded	7.4	partial	Rohland 2015; silica coated magnetic beads and 7x volume PB (Qiagen) for cleanups, Bst2.0 in smaller volume, 100ul total PCR volume, higher primer concentration, SPRI cleanup of PCR	Twist1.4M	Rohland 2022	Rohland 2022	HiSeq X10	2X101, 2X7	0.109449	49.1	22067323	50.7	9.394	[0.904, 0.981]	H1m	0.967562	55.8	0.142	38515	329	F
S36358.Y1.E1.L1	I36358	FAIL	Low SNP count	Newly reported individual	NBBM6_V3042_grave 2_S1645			5650	3800-3600 BCE	Tiel-Medel	Netherlands	51.9175	5.46868	tooth	Boston	35	Boston	robotic	Rohland 2018 (Dabney Buffer, silica beads)	Boston	Double-stranded	7	partial	Rohland 2015; silica coated magnetic beads and 7x volume PB (Qiagen) for cleanups, Bst2.0 in smaller volume, 100ul total PCR volume, higher primer concentration, SPRI cleanup of PCR	Twist1.4M	Rohland 2022	Rohland 2022	NovaSeq	2X101, 2X7	0.00671141	31	12834523	71.7	0.2251	na (<2x)	na (<2x)	0.00117934	57.3	0.013	30	2	U
S36358.Y1.E2.L1	I36358	FAIL	Low SNP count	Newly reported individual	NBBM6_V3042_grave 2_S1645			5650	3800-3600 BCE	Tiel-Medel	Netherlands	51.9175	5.46868	tooth	Boston	35	Boston	robotic	Rohland 2018 (Dabney Buffer, silica beads)	Boston	Double-stranded	7	partial	Rohland 2015; silica coated magnetic beads and 7x volume PB (Qiagen) for cleanups, Bst2.0 in smaller volume, 100ul total PCR volume, higher primer concentration, SPRI cleanup of PCR	Twist1.4M	Rohland 2022	Rohland 2022	NovaSeq	2X101, 2X7		0	18731815	79.8	0.3274	na (<2x)	na (<2x)	0.00136098	60.5	0.0145	35	5	U
S35544.Y1.E1.L1	I35544	PASS		Newly reported individual	NBBM6_V4910_grave 3_S2386			5650	3800-3600 BCE	Tiel-Medel	Netherlands	51.9175	5.46868	cochlea	Boston	39	Boston	robotic	Rohland 2018 (Dabney Buffer, silica beads)	Boston	Double-stranded	7.8	partial	Rohland 2015; silica coated magnetic beads and 7x volume PB (Qiagen) for cleanups, Bst2.0 in smaller volume, 100ul total PCR volume, higher primer concentration, SPRI cleanup of PCR	Twist1.4M	Rohland 2022	Rohland 2022	HiSeq X10	2X101, 2X7	0.000786801	48.8	17678934	49.3	0.2439	na (<2x)	na (<2x)	0.01019	54.1	0.096	407	5	F
S35544.Y1.E2.L1	I35544	PASS		Newly reported individual	NBBM6_V4910_grave 3_S2386			5650	3800-3600 BCE	Tiel-Medel	Netherlands	51.9175	5.46868	cochlea	Boston	39	Boston	robotic	Rohland 2018 (Dabney Buffer, silica beads)	Boston	Double-stranded	7.8	partial	Rohland 2015; silica coated magnetic beads and 7x volume PB (Qiagen) for cleanups, Bst2.0 in smaller volume, 100ul total PCR volume, higher primer concentration, SPRI cleanup of PCR	Twist1.4M	Rohland 2022	Rohland 2022	HiSeq X10	2X101, 2X7	0.000703392	48.5	18595951	50.6	0.1496	na (<2x)	na (<2x)	0.0113102	53.3	0.0895	434	2	F
S35542.Y1.E1.L1	I35542	PASS		Newly reported individual	NBBM6_V4957_grave 4_S1137			5650	3800-3600 BCE	Tiel-Medel	Netherlands	51.9175	5.46868	cochlea	Boston	36	Boston	robotic	Rohland 2018 (Dabney Buffer, silica beads)	Boston	Double-stranded	7.2	partial	Rohland 2015; silica coated magnetic beads and 7x volume PB (Qiagen) for cleanups, Bst2.0 in smaller volume, 100ul total PCR volume, higher primer concentration, SPRI cleanup of PCR	Twist1.4M	Rohland 2022	Rohland 2022	HiSeq X10	2X101, 2X7	0.119853	57	18448528	59.4	10.21	[0.913, 0.978]	U5b1+16189	0.373174	66	0.1695	15517	123	F
S35542.Y1.E2.L1	I35542	PASS		Newly reported individual	NBBM6_V4957_grave 4_S1137			5650	3800-3600 BCE	Tiel-Medel	Netherlands	51.9175	5.46868	cochlea	Boston	36	Boston	robotic	Rohland 2018 (Dabney Buffer, silica beads)	Boston	Double-stranded	7.2	partial	Rohland 2015; silica coated magnetic beads and 7x volume PB (Qiagen) for cleanups, Bst2.0 in smaller volume, 100ul total PCR volume, higher primer concentration, SPRI cleanup of PCR	Twist1.4M	Rohland 2022	Rohland 2022	HiSeq X10	2X101, 2X7	0.116128	52.6	21356129	54.4	15.81	[0.900, 0.959]	U5b1+16189	1.73837	60.4	0.1275	69725	594	F
S17751.Y1.E1.L1	I17751	FAIL	sex ratio, MT contamination	Newly reported individual	WestlaanII_obj1091-1_M052			3954	2132-1900 calBCE (3635±30 BP, GrN-16893)	Westlaan II	Netherlands	52.425978	4.661619	tooth	Boston	39	Boston	robotic	Rohland 2018 (Dabney Buffer, silica beads)	Boston	Double-stranded	7.8	partial	Rohland 2015; silica coated magnetic beads and 7x volume PB (Qiagen) for cleanups, Bst2.0 in smaller volume, 100ul total PCR volume, higher primer concentration, SPRI cleanup of PCR	1240k	Fu 2013; simultaneous enrichment of ~1.2M SNPs and mtDNA	Fu 2013; simultaneous enrichment of ~1.2M SNPs and mtDNA	HiSeq X10	2x101, 2x7	0.00877511	52	10119370	49.5	4.429	[0.668, 0.863]	H1+16311	0.01	61.4	0.084	260	122	M
S33738.Y1.E1.L1	I33738	PASS		Newly reported individual	skelet I_M95			6098	4249-4050 calBCE (5325±25 BP, PSUAMS-12655)	Zoelen de Beldert	Netherlands	51.926	5.434	cochlea	Boston	36.8	Boston	robotic	Rohland 2018 (Dabney Buffer, silica beads)	Boston	Double-stranded	7.4	partial	Rohland 2015; silica coated magnetic beads and 7x volume PB (Qiagen) for cleanups, Bst2.0 in smaller volume, 100ul total PCR volume, higher primer concentration, SPRI cleanup of PCR	Twist1.4M	Rohland 2022	Rohland 2022	HiSeq X10	2X101, 2X7	0.502563	46.1	33188755	48.6	44.53	[0.978, 0.999]	H1	1.9138	52.3	0.184	74619	812	F
S33739.Y1.E1.L1	I33739	PASS		Newly reported individual	skelet II_M96			5963	4226-3808 calBCE (5190±50 BP, UtC-1961)	Zoelen de Beldert	Netherlands	51.926	5.434	cochlea	Boston	35.7	Boston	robotic	Rohland 2018 (Dabney Buffer, silica beads)	Boston	Double-stranded	7.1	partial	Rohland 2015; silica coated magnetic beads and 7x volume PB (Qiagen) for cleanups, Bst2.0 in smaller volume, 100ul total PCR volume, higher primer concentration, SPRI cleanup of PCR	Twist1.4M	Rohland 2022	Rohland 2022	HiSeq X10	2X101, 2X7	0.00368978	49.8	37741347	52.8	3.124	[0.843, 0.968]	T2b	0.0482966	59.9	0.0775	2124	44	F
S33740.Y1.E1.L1	I33740	FAIL	Low SNP count, low deamination	Newly reported individual	westelijke vondst mandible_M97			6000	4300-3800 BCE	Zoelen de Beldert	Netherlands	51.926	5.434	tooth	Boston	34.5	Boston	robotic	Rohland 2018 (Dabney Buffer, silica beads)	Boston	Double-stranded	6.9	partial	Rohland 2015; silica coated magnetic beads and 7x volume PB (Qiagen) for cleanups, Bst2.0 in smaller volume, 100ul total PCR volume, higher primer concentration, SPRI cleanup of PCR	Twist1.4M	Rohland 2022	Rohland 2022	HiSeq X10	2X101, 2X7	0.000342378	48.7	37704348	48.9	1.093	na (<2x)	na (<2x)	0.0018242	63.2	0.0235	44	24	U
S4081.E1.L2	I4081	PASS		New library from previously reported reported individual	OSTCOR1a		Burial 2 (F4183), 1979, S VII; molar 14a	9361	7581-7191 calBCE (8369±73 BP, OxA-31595)	Ostrovul-Corbului (Mehedinți County, Hinova)	Romania	44.517	22.722	tooth	Pinhasi Lab		Boston	manual	Dabney 2013, Korlevic 2015	Boston	ds		half	Rohland 2015; silica coated magnetic beads and 7x volume PB (Qiagen) for cleanups, Bst2.0 in smaller volume, 100ul total PCR volume, higher primer concentration, SPRI cleanup of PCR	Twist1.44M	Rohland 2022	Rohland 2022	NovaSeq		0.0343185	49.2		47.7	114.9	[0.992, 1.000]	H13	0.134591	61.7	0.0995	5261	2690	M
S4081.E1.L3	I4081	PASS		New library from previously reported reported individual	OSTCOR1a		Burial 2 (F4183), 1979, S VII; molar 14a	9361	7581-7191 calBCE (8369±73 BP, OxA-31595)	Ostrovul-Corbului (Mehedinți County, Hinova)	Romania	44.517	22.722	tooth	Pinhasi Lab		Boston	manual	Dabney 2013, Korlevic 2015	Boston	ds		half	Rohland 2015; silica coated magnetic beads and 7x volume PB (Qiagen) for cleanups, Bst2.0 in smaller volume, 100ul total PCR volume, higher primer concentration, SPRI cleanup of PCR	Twist1.44M	Rohland 2022	Rohland 2022	NovaSeq		0.034186	49.6		48	125.2	[0.981, 0.996]	H13	0.148169	61.9	0.101	5812	3044	M
S4081.E1.L4	I4081	PASS		New library from previously reported reported individual	OSTCOR1a		Burial 2 (F4183), 1979, S VII; molar 14a	9361	7581-7191 calBCE (8369±73 BP, OxA-31595)	Ostrovul-Corbului (Mehedinți County, Hinova)	Romania	44.517	22.722	tooth	Pinhasi Lab		Boston	manual	Dabney 2013, Korlevic 2015	Boston	ds		half	Rohland 2015; silica coated magnetic beads and 7x volume PB (Qiagen) for cleanups, Bst2.0 in smaller volume, 100ul total PCR volume, higher primer concentration, SPRI cleanup of PCR	Twist1.44M	Rohland 2022	Rohland 2022	NovaSeq		0.0358526	50.9		48.5	113.1	[0.980, 0.995]	H13	0.137583	62.5	0.1015	5386	2834	M
S4655.E1.L10	I4655	PASS		New library from previously reported reported individual	SCCL_50			8764	7059-6571 calBCE (7904±93 BP, OxA-8581)	Schela-Cladovei (Mehedinți County, Drobeta-Turnu Severin)	Romania	44.626111	22.605833	tibia	Pinhasi Lab		Boston	manual	Dabney 2013, Korlevic 2015	Boston	ds		half	Rohland 2015; silica coated magnetic beads and 7x volume PB (Qiagen) for cleanups, Bst2.0 in smaller volume, 100ul total PCR volume, higher primer concentration, SPRI cleanup of PCR	Twist1.44M	Rohland 2022	Rohland 2022	NovaSeq		0.00383309	48.7		53.7	45.63	[0.973, 0.991]	K1+16362	0.050453	58.1	0.1485	1817	972	M
S4655.E1.L4	I4655	PASS		New library from previously reported reported individual	SCCL_50			8764	7059-6571 calBCE (7904±93 BP, OxA-8581)	Schela-Cladovei (Mehedinți County, Drobeta-Turnu Severin)	Romania	44.626111	22.605833	tibia	Pinhasi Lab		Boston	manual	Dabney 2013, Korlevic 2015	Boston	ds		half	Rohland 2015; silica coated magnetic beads and 7x volume PB (Qiagen) for cleanups, Bst2.0 in smaller volume, 100ul total PCR volume, higher primer concentration, SPRI cleanup of PCR	Twist1.44M	Rohland 2022	Rohland 2022	NovaSeq		0.00409921	49.6		52.9	39.43	[0.981, 0.996]	K1+16362	0.042938	58.1	0.1475	1566	847	M
S4655.E1.L5	I4655	PASS		New library from previously reported reported individual	SCCL_50			8764	7059-6571 calBCE (7904±93 BP, OxA-8581)	Schela-Cladovei (Mehedinți County, Drobeta-Turnu Severin)	Romania	44.626111	22.605833	tibia	Pinhasi Lab		Boston	manual	Dabney 2013, Korlevic 2015	Boston	ds		half	Rohland 2015; silica coated magnetic beads and 7x volume PB (Qiagen) for cleanups, Bst2.0 in smaller volume, 100ul total PCR volume, higher primer concentration, SPRI cleanup of PCR	Twist1.44M	Rohland 2022	Rohland 2022	NovaSeq		0.00333878	47.5		52.7	38.72	[0.990, 0.999]	K1+16362	0.043294	57.5	0.1355	1412	784	M
S4655.E1.L6	I4655	PASS		New library from previously reported reported individual	SCCL_50			8764	7059-6571 calBCE (7904±93 BP, OxA-8581)	Schela-Cladovei (Mehedinți County, Drobeta-Turnu Severin)	Romania	44.626111	22.605833	tibia	Pinhasi Lab		Boston	manual	Dabney 2013, Korlevic 2015	Boston	ds		half	Rohland 2015; silica coated magnetic beads and 7x volume PB (Qiagen) for cleanups, Bst2.0 in smaller volume, 100ul total PCR volume, higher primer concentration, SPRI cleanup of PCR	Twist1.44M	Rohland 2022	Rohland 2022	NovaSeq		0.0034622	49.7		53	40.75	[0.995, 1.000]	K1+16362	0.045723	57.9	0.149	1604	886	M
S4655.E1.L7	I4655	PASS		New library from previously reported reported individual	SCCL_50			8764	7059-6571 calBCE (7904±93 BP, OxA-8581)	Schela-Cladovei (Mehedinți County, Drobeta-Turnu Severin)	Romania	44.626111	22.605833	tibia	Pinhasi Lab		Boston	manual	Dabney 2013, Korlevic 2015	Boston	ds		half	Rohland 2015; silica coated magnetic beads and 7x volume PB (Qiagen) for cleanups, Bst2.0 in smaller volume, 100ul total PCR volume, higher primer concentration, SPRI cleanup of PCR	Twist1.44M	Rohland 2022	Rohland 2022	NovaSeq		0.00404129	48.3		52.3	36.42	[0.987, 0.998]	K1+16362	0.04118	58	0.1455	1542	855	M
S4655.E1.L8	I4655	PASS		New library from previously reported reported individual	SCCL_50			8764	7059-6571 calBCE (7904±93 BP, OxA-8581)	Schela-Cladovei (Mehedinți County, Drobeta-Turnu Severin)	Romania	44.626111	22.605833	tibia	Pinhasi Lab		Boston	manual	Dabney 2013, Korlevic 2015	Boston	ds		half	Rohland 2015; silica coated magnetic beads and 7x volume PB (Qiagen) for cleanups, Bst2.0 in smaller volume, 100ul total PCR volume, higher primer concentration, SPRI cleanup of PCR	Twist1.44M	Rohland 2022	Rohland 2022	NovaSeq		0.00383166	50.1		53.2	39.36	[0.989, 0.999]	K1+16362	0.044188	58.2	0.1495	1591	819	M
S4655.E1.L9	I4655	PASS		New library from previously reported reported individual	SCCL_50			8764	7059-6571 calBCE (7904±93 BP, OxA-8581)	Schela-Cladovei (Mehedinți County, Drobeta-Turnu Severin)	Romania	44.626111	22.605833	tibia	Pinhasi Lab		Boston	manual	Dabney 2013, Korlevic 2015	Boston	ds		half	Rohland 2015; silica coated magnetic beads and 7x volume PB (Qiagen) for cleanups, Bst2.0 in smaller volume, 100ul total PCR volume, higher primer concentration, SPRI cleanup of PCR	Twist1.44M	Rohland 2022	Rohland 2022	NovaSeq		0.00363312	48.3		52.9	39.44	[0.985, 0.997]	K1+16362	0.044673	58.1	0.15	1641	805	M
S1254.L1(twist version)	I0211	PASS		New library from previously reported reported individual				8450	7050-5950 BCE	Yuzhny Oleniy Ostrov (Republic of Karelia, Medvezhyegorsky District, Velikaya Guba Village)	Russia	61.9377	35.2609		Boston		Boston	manual
S2454.E2.L1	I2454	PASS		New library from previously reported reported individual	OVE08		feature F.1080 skeleton 5487	4042	2199-1982 calBCE (3703±28 BP, OxA-24595)	Over Narrows (England, Needingworth Quarry)	United Kingdom	52.340000	0.030000	cochlea	Boston		Boston	manual	Dabney 2013, Korlevic 2015	Boston	ds		partial	Rohland 2015; universal adapters used for ligation, double indices attached at PCR stage	Twist1.44M	Rohland 2022	Rohland 2022	NovaSeq	2x101, 2x7	0.0065			57.9	248.1	[0.984, 0.997]	R1a1a	4.07581	62.6	0.0565	266619	1459	F
S2450.E2.L1	I2450	PASS		New library from previously reported reported individual	ABSRC00		SK 3036, OXCMS: 1989.121.HB5	4248	2455-2200 calBCE (3838±30 BP) [R_combine: (3850±21 BP), (3841±40 BP, NZA-15865), (3834±45 BP, NZA-15866)]	Spring Road cemetery (Oxfordshire, Oxfordshire)	United Kingdom	51.672262	-1.295141	cochlea	Boston		Boston	manual	Dabney 2013, Korlevic 2015	Boston	ds		partial	Rohland 2015; universal adapters used for ligation, double indices attached at PCR stage	Twist1.44M	Rohland 2022	Rohland 2022	NovaSeq	2x101, 2x7	0.4385			58.7	326	[0.978, 0.995]	K1a1b1g	3.54947	62.4	0.0935	223387	1444	F
S2443.E2.L1	I2443	PASS		New library from previously reported reported individual	YCF 95		SK 8772	4091	2286-2028 calBCE (3740±40 BP, OxA-8868)	Yarnton (England, Oxfordshire)	United Kingdom	51.797700	-1.313464	cochlea	Boston		Boston	manual	Dabney 2013, Korlevic 2015	Boston	ds		partial	Rohland 2015; universal adapters used for ligation, double indices attached at PCR stage	Twist1.44M	Rohland 2022	Rohland 2022	NovaSeq	2x101, 2x7	0.7606			55.9	534.8	[0.974, 0.993]	T2c1d+152	6.70999	60	0.1335	448639	2518	F
S2445.E2.L1	I2445	PASS		New library from previously reported reported individual	YFC 95		SK 8633	4048	2200-1985 calBCE (3709±27 BP) [R_combine: (3650±35 BP, Poz-83407), (3785±40 BP, OxA-8806)]	Yarnton (England, Oxfordshire)	United Kingdom	51.797700	-1.313464	cochlea	Boston		Boston	manual	Dabney 2013, Korlevic 2015	Boston	ds		partial	Rohland 2015; universal adapters used for ligation, double indices attached at PCR stage	Twist1.44M	Rohland 2022	Rohland 2022	NovaSeq	2x101, 2x7	0.7121			58.5	888.8	[0.971, 0.990]	X2b6	4.03542	58.4	0.1055	123321	85812	M
S2446.E1.L3	I2446	PASS		New library from previously reported reported individual	YFC 95		SK 8784	4215	2454-2139 calBCE (3815±40 BP, OxA-8807)	Yarnton (England, Oxfordshire)	United Kingdom	51.797700	-1.313464	tooth (molar)	Boston		Boston	manual	Dabney 2013, Korlevic 2015	Boston	ds		partial	Rohland 2015; silica coated magnetic beads and 7x volume PB (Qiagen) for cleanups, Bst2.0 in smaller volume, 100ul total PCR volume, higher primer concentration, SPRI cleanup of PCR	Twist1.44M	Rohland 2022	Rohland 2022	HiSeq X10	2x101, 2x7	0.00419325	48.1		47.3	2.313	[0.754, 0.937]	K1b1a1	0.0289457	53.8	0.1035	1202	20	F
S2446.E1.L4	I2446	PASS		New library from previously reported reported individual	YFC 95		SK 8784	4215	2454-2139 calBCE (3815±40 BP, OxA-8807)	Yarnton (England, Oxfordshire)	United Kingdom	51.797700	-1.313464	tooth (molar)	Boston		Boston	manual	Dabney 2013, Korlevic 2015	Boston	ds		partial	Rohland 2015; silica coated magnetic beads and 7x volume PB (Qiagen) for cleanups, Bst2.0 in smaller volume, 100ul total PCR volume, higher primer concentration, SPRI cleanup of PCR	Twist1.44M	Rohland 2022	Rohland 2022	HiSeq X10	2x101, 2x7	0.00447861	49		48.6	2.731	[0.821, 0.967]	K1b1a1	0.0333024	54.4	0.098	1300	20	F
S2446.E1.L5	I2446	PASS		New library from previously reported reported individual	YFC 95		SK 8784	4215	2454-2139 calBCE (3815±40 BP, OxA-8807)	Yarnton (England, Oxfordshire)	United Kingdom	51.797700	-1.313464	tooth (molar)	Boston		Boston	manual	Dabney 2013, Korlevic 2015	Boston	ds		partial	Rohland 2015; silica coated magnetic beads and 7x volume PB (Qiagen) for cleanups, Bst2.0 in smaller volume, 100ul total PCR volume, higher primer concentration, SPRI cleanup of PCR	Twist1.44M	Rohland 2022	Rohland 2022	HiSeq X10	2x101, 2x7	0.00412046	49.5		47.5	2.475	[0.865, 0.984]	K1b1a	0.0300824	54.2	0.0995	1162	24	F
S2446.E1.L6	I2446	PASS		New library from previously reported reported individual	YFC 95		SK 8784	4215	2454-2139 calBCE (3815±40 BP, OxA-8807)	Yarnton (England, Oxfordshire)	United Kingdom	51.797700	-1.313464	tooth (molar)	Boston		Boston	manual	Dabney 2013, Korlevic 2015	Boston	ds		partial	Rohland 2015; silica coated magnetic beads and 7x volume PB (Qiagen) for cleanups, Bst2.0 in smaller volume, 100ul total PCR volume, higher primer concentration, SPRI cleanup of PCR	Twist1.44M	Rohland 2022	Rohland 2022	HiSeq X10	2x101, 2x7	0.00182188	48.8		54.4	4.19	[0.870, 0.971]	K1b1a1	0.0682056	60.9	0.104	2852	55	F
S2446.E1.L7	I2446	PASS		New library from previously reported reported individual	YFC 95		SK 8784	4215	2454-2139 calBCE (3815±40 BP, OxA-8807)	Yarnton (England, Oxfordshire)	United Kingdom	51.797700	-1.313464	tooth (molar)	Boston		Boston	manual	Dabney 2013, Korlevic 2015	Boston	ds		partial	Rohland 2015; silica coated magnetic beads and 7x volume PB (Qiagen) for cleanups, Bst2.0 in smaller volume, 100ul total PCR volume, higher primer concentration, SPRI cleanup of PCR	Twist1.44M	Rohland 2022	Rohland 2022	HiSeq X10	2x101, 2x7	0.00218134	48.1		54.4	4.412	[0.912, 0.988]	K1b1a	0.0544106	61.6	0.0955	2335	33	F
S2446.E1.L8	I2446	PASS		New library from previously reported reported individual	YFC 95		SK 8784	4215	2454-2139 calBCE (3815±40 BP, OxA-8807)	Yarnton (England, Oxfordshire)	United Kingdom	51.797700	-1.313464	tooth (molar)	Boston		Boston	manual	Dabney 2013, Korlevic 2015	Boston	ds		partial	Rohland 2015; silica coated magnetic beads and 7x volume PB (Qiagen) for cleanups, Bst2.0 in smaller volume, 100ul total PCR volume, higher primer concentration, SPRI cleanup of PCR	Twist1.44M	Rohland 2022	Rohland 2022	HiSeq X10	2x101, 2x7	0.00211227	47.3		52.9	3.894	[0.873, 0.971]	K1b1a1	0.0461544	61.1	0.099	1977	27	F
REFERENCES:
Protocol	Method	Reference
Extraction:	Dabney 2013, Korlevic 2015	J. Dabney et al., Complete mitochondrial genome sequence of a Middle Pleistocene cave bear reconstructed from ultrashort DNA fragments. Proc. Natl. Acad. Sci. U. S. A. 110, 15758–63 (2013); P. Korlević et al., Reducing microbial and human contamination in DNA extractions from ancient bones and teeth. Biotechniques. 59, 87–93 (2015).
	Rohland 2018 (Dabney Buffer, silica beads)	N. Rohland, I. Glocke, A. Aximu-Petri, M. Meyer, Extraction of highly degraded DNA from ancient bones, teeth and sediments for high-throughput sequencing. Nat. Protoc. 13, 2447–2461 (2018).
Library Prep:	Rohland 2015; silica coated magnetic beads and 7x volume PB (Qiagen) for cleanups, Bst2.0 in smaller volume, 100ul total PCR volume, higher primer concentration, SPRI cleanup of PCR	Rohland, N., Harney, E., Mallick, S., Nordenfelt, S. & Reich, D. Partial uracil–DNA–glycosylase treatment for screening of ancient DNA. Philos. Trans. R. Soc. B 370, 20130624 (2015).
	Gansauge 2020	Gansauge, Marie-Theres, et al. Manual and automated preparation of single-stranded DNA libraries for the sequencing of DNA from ancient biological remains and other sources of highly degraded DNA. Nature protocols 15(8), 2279-2300 (2020).
Enrichment:	Rohland 2022	N. Rohland, S. Mallick et al. Three reagents for in-solution enrichment of ancient human DNA at more than a million SNPs. bioRxiv https://doi.org/10.1101/2022.01.13.476259 (2022).
	Maricic 2010; separate enrichment for mtDNA	Maricic T, Whitten M, Pääbo S. 2010, Multiplexed DNA sequence capture of mitochondrial genomes using PCR products. PLoS One, 5, e14004; Fu Q, Meyer M, Gao X, et al. 2013, DNA analysis of an early modern human from Tianyuan Cave, China. Proc Natl Acad Sci USA, 110: 2223‐2227
	Fu 2013; 390k and 840k targets combined into a single capture	Fu Q, Meyer M, Gao X, Stenzel U, Burbano HA, Kelso J, Pääbo S. DNA analysis of an early modern human from Tianyuan Cave, China. Proc Natl Acad Sci U S A. 2013 Feb 5;110(6):2223-7. doi: 10.1073/pnas.1221359110. Epub 2013 Jan 22. PMID: 23341637; PMCID: PMC3568306.
	Fu 2013; simultaneous enrichment of ~1.2M SNPs and mtDNA	Fu Q, Meyer M, Gao X, Stenzel U, Burbano HA, Kelso J, Pääbo S. DNA analysis of an early modern human from Tianyuan Cave, China. Proc Natl Acad Sci U S A. 2013 Feb 5;110(6):2223-7. doi: 10.1073/pnas.1221359110. Epub 2013 Jan 22. PMID: 23341637; PMCID: PMC3568306.

## Sheet: Supp Table 3
Supplementary Table 3. Group labels used for qpAdm analysis under setups 1,2,3.
Genetic ID	Master ID	Group label	Publication	Site	Country	Latitude	Longitude
I0676.AG	I0676	Balkan_N	MathiesonNature2018	Govrlevo-Skopje (Sopište)	North Macedonia	41.93	21.34
I0704_enhanced.AG	I0704	Balkan_N	LazaridisAlpaslanRoodenbergScience2022 (higher coverage of previously reported individual from MathiesonNature2018)	Dzhulyunitsa (province Veliko Tarnovo, municipality Lyaskovets)	Bulgaria	43.1609	25.8834
I1508.AG	I1508	Balkan_N	MathiesonNature2015 (capture of same sample shotgunned in GambaNatureCommunications2014)	Berettyóújfalu-Morotva-Liget (Hajdú-Bihar County, Derecske)	Hungary	47.3187	21.5274
I1876.AG	I1876	Balkan_N	LipsonNature2017	Mérnöki-telep (Tolna County, Szekszárd)	Hungary	46.2086	18.7
I2521.AG	I2521	Balkan_N	MathiesonNature2018	Dzhulyunitsa (Veliko Tarnovo province, Lyaskovets municipality)	Bulgaria	43.1609	25.8834
I2526.AG	I2526	Balkan_N	MathiesonNature2018	Samovodene (province Veliko Tarnovo, municipality Gorna Oryahovitsa)	Bulgaria	43.1395	25.6102
I2532.AG	I2532	Balkan_N	MathiesonNature2018	Coțatcu (Buzău County, Podgoria)	Romania	45.466	27.01
I2533.AG	I2533	Balkan_N	MathiesonNature2018	Cârcea (Dolj County, Cârcea)	Romania	44.2667	23.9
I2794.AG	I2794	Balkan_N	LipsonNature2017	Törökszentmiklós-4 / 3 (Jász-Nagykun-Szolnok County, Törökszentmiklós)	Hungary	47.1916	20.4023
I2937.AG	I2937	Balkan_N	LazaridisNature2017	Alepotrypa Cave (Lakonia, Mani, west coast of Tainaron Peninsula, Diros Bay)	Greece	36.6383	22.3825
I3433.AG	I3433	Balkan_N	MathiesonNature2018	Zemunica Cave (Split-Dalmatia County, Općina Dugopolje)	Croatia	43.589	16.648
I3498.AG	I3498	Balkan_N	MathiesonNature2018	Popova-zemlja (Osijek-Baranja County, Grad Beli Manastir)	Croatia	45.7663	18.5717
I3947.AG	I3947	Balkan_N	MathiesonNature2018	Zemunica Cave (Split-Dalmatia County, Općina Dugopolje)	Croatia	43.589	16.648
I3948.AG	I3948	Balkan_N	MathiesonNature2018	Zemunica Cave (Split-Dalmatia County, Općina Dugopolje)	Croatia	43.589	16.648
I5071.AG	I5071	Balkan_N	MathiesonNature2018	Kargadur (Split-Dalmatia County, Općina Milna)	Croatia	43.3514	16.4618
I5072.AG	I5072	Balkan_N	MathiesonNature2018	Kargadur (Split-Dalmatia County, Općina Milna)	Croatia	43.3514	16.4618
I5077.AG	I5077	Balkan_N	MathiesonNature2018	Hermanov-Vinograd (Osijek-Baranja County, Grad Osijek)	Croatia	45.551	18.7466
I5078.AG	I5078	Balkan_N	MathiesonNature2018	Hermanov-Vinograd (Osijek-Baranja County, Grad Osijek)	Croatia	45.551	18.7466
I5405.AG	I5405	Balkan_N	MathiesonNature2018	Lepenski-Vir (Bor District, Majdanpek Municipality, Boljetin)	Serbia	44.5529	22.0276
I5427.AG	I5427	Balkan_N	MathiesonNature2018	Alepotrypa Cave (Lakonia, Mani, west coast of Tainaron Peninsula, Diros Bay)	Greece	36.6383	22.3825
I0174.AG	I0174	Balkan_N	MathiesonNature2015 (1240k of same same sample with 390k in HaakLazaridis2015)	Mérnöki-telep (Tolna County, Szekszárd)	Hungary	46.2086	18.7
I1290.AG	I1290	CHG_Iran_N	LazaridisNature2016	Ganj Dareh (Hamadan Province, Tuyserkan)	Iran	34.45	48.116
I1944.AG	I1944	CHG_Iran_N	NarasimhanPattersonScience2019 (supplement of LazaridisNature2016)	Ganj Dareh (Hamadan, Tuyserkan)	Iran	34.45	48.116
I1945_enhanced.AG	I1945	CHG_Iran_N	LazaridisPattersonAnthonyVyazovNature2025	Ganj Dareh (Hamadan Province, Tuyserkan)	Iran	34.45	48.116
I1947.AG	I1947	CHG_Iran_N	NarasimhanPattersonScience2019	Ganj Dareh (Hamadan Province, Tuyserkan)	Iran	34.45	48.116
I1949.AG	I1949	CHG_Iran_N	NarasimhanPattersonScience2019 (supplement of LazaridisNature2016)	Ganj Dareh (Hamadan, Tuyserkan)	Iran	34.45	48.116
I1951.AG	I1951	CHG_Iran_N	NarasimhanPattersonScience2019 (supplement of LazaridisNature2016)	Ganj Dareh (Hamadan, Tuyserkan)	Iran	34.45	48.116
I1954.AG	I1954	CHG_Iran_N	NarasimhanPattersonScience2019	Ganj Dareh (Hamadan, Tuyserkan)	Iran	34.45	48.116
I7527.AG	I7527	CHG_Iran_N	NarasimhanPattersonScience2019	Ganj Dareh (Hamadan, Tuyserkan)	Iran	34.45	48.116
I2323.AG	I2323	CHG_Iran_N	LazaridisAlpaslanRoodenbergScience2022 (higher coverage of previously reported individual from NarasimhanPattersonScience2019)	Hajji Firuz (West Azerbaijan, Naghadeh)	Iran	36.9944	45.4744
I2327.AG	I2327	CHG_Iran_N	LazaridisAlpaslanRoodenbergScience2022 (higher coverage of previously reported individual from NarasimhanPattersonScience2019)	Hajji Firuz (West Azerbaijan, Naghadeh)	Iran	36.9944	45.4744
I2328.AG	I2328	CHG_Iran_N	LazaridisAlpaslanRoodenbergScience2022 (higher coverage of previously reported individual from NarasimhanPattersonScience2019)	Hajji Firuz (West Azerbaijan, Naghadeh)	Iran	36.9944	45.4744
I4241.AG	I4241	CHG_Iran_N	LazaridisAlpaslanRoodenbergScience2022 (higher coverage of previously reported individual from NarasimhanPattersonScience2019)	Hajji Firuz (West Azerbaijan, Naghadeh)	Iran	36.9944	45.4744
I4349.AG	I4349	CHG_Iran_N	NarasimhanPattersonScience2019	Hajji Firuz (West Azerbaijan, Naghadeh)	Iran	36.9944	45.4744
I4351.AG	I4351	CHG_Iran_N	NarasimhanPattersonScience2019	Hajji Firuz (West Azerbaijan, Naghadeh)	Iran	36.9944	45.4744
KK1.SG	KK1	CHG_Iran_N	JonesNatureCommunications2015	Kotias Klde (Imereti, Raion Chiatura, Chiatura)	Georgia	42.28	43.28
SATP.SG	SATP	CHG_Iran_N	JonesNatureCommunications2015	Satsurblia (Imereti, Tsqaltubo, Tskhunkuri)	Georgia	42.4059	42.5818
I0589.AG	I0589	OldAfrica	SkoglundCell2017	Kuumbi Cave (Kusini District, Zanzibar)	Tanzania	-6.4	39.5
I1048.AG	I1048	OldAfrica	SkoglundCell2017	Makangale Cave (Zanzibar Archipelago, Pemba Island)	Tanzania	-4.9	39.6
I10871.AG	I10871	OldAfrica	LipsonSawchukNature2022	Shum Laka (North-West, Mezam, Santa)	Cameroon	5.8586	10.0778
I10872.AG	I10872	OldAfrica	LipsonSawchukNature2022 (higher coverage of individual first published in LipsonNature2020)	Shum Laka (North-West, Mezam, Santa)	Cameroon	5.8586	10.0778
I10873.AG	I10873	OldAfrica	LipsonSawchukNature2022 (higher coverage of individual first published in LipsonNature2020)	Shum Laka (North-West, Mezam, Santa)	Cameroon	5.8586	10.0778
I10874.AG	I10874	OldAfrica	LipsonSawchukNature2022 (higher coverage of individual first published in LipsonNature2020)	Shum Laka (North-West, Mezam, Santa)	Cameroon	5.8586	10.0778
NYA002.AG	NYA002	OldAfrica	WangSciAdv2020	Nyarindi Rockshelter (Nyanza, southeast of Lake Victoria, GqJc13)	Kenya	0.3261	34.2711
NYA003.AG	NYA003	OldAfrica	WangSciAdv2020	Nyarindi Rockshelter (Nyanza, southeast of Lake Victoria, GqJc13)	Kenya	0.3261	34.2711
I0126.AG	I0126	Steppe_EBA	MathiesonNature2015	Kutuluk-3 (Samara Oblast, Kinel District, Kutuluk Village)	Russia	53.1812	51.2225
I0231.AG	I0231	Steppe_EBA	MathiesonNature2015	Ekaterinovka (Samara Oblast, Volga River Valley, Southern Steppe)	Russia	53.0856	49.4659
I0357.AG	I0357	Steppe_EBA	MathiesonNature2015 (1240k of same same sample with 390k in HaakLazaridis2015)	Lopatino-1 (Samara Oblast, Krasnoyarsky District, Lopatino Village)	Russia	53.6397	50.6643
I0370.AG	I0370	Steppe_EBA	MathiesonNature2015 (1240k of same same sample with 390k in HaakLazaridis2015)	Ishkinovka-1 (Orenburg Oblast, Novotroitsk municipality)	Russia	51.27	58.18
I0371.AG	I0371	Steppe_EBA	PattersonNature2021 (higher coverage of previously published individual in MathiesonNature2015)	Grachevka-2 (Samara Oblast, Krasnoyarsky District, Grachevka Village)	Russia	53.5898	50.5713
I0374.AG	I0374	Steppe_EBA	MathiesonNature2015	Nikolaevka-3 (Samara Oblast, Volzhsky District, Nikolaevka Village)	Russia	53.0852	50.3117
I0429.AG	I0429	Steppe_EBA	MathiesonNature2015 (1240k of same same sample with 390k in HaakLazaridis2015)	Lopatino-1 (Samara Oblast, Krasnoyarsky District, Lopatino Village)	Russia	53.6397	50.6643
I0438.AG	I0438	Steppe_EBA	PattersonNature2021 (higher coverage of individual first published in HaakLazaridis, then higher coverage in MathiesonNature2015)	Luzkhi-1 (Samara Oblast, Krasnoyarsky District, Luzhki Village)	Russia	53.38	50.38
I0439.AG	I0439	Steppe_EBA	MathiesonNature2015 (1240k of same same sample with 390k in HaakLazaridis2015)	Lopatino-1 (Samara Oblast, Krasnoyarsky District, Lopatino Village)	Russia	53.6397	50.6643
I0440.AG	I0440	Steppe_EBA	PattersonNature2021 (higher coverage of previously published individual in MathiesonNature2015)	Lopatino-2 (Samara Oblast, Krasnoyarsky District, Lopatino Village)	Russia	53.6397	50.6643
I20190.AG	I0441	Steppe_EBA	LazaridisPattersonAnthonyVyazovNature2025	Vilovatoye (Samara Oblast, Bogatovsky District)	Russia	53.025	51.451
I0443.AG	I0443	Steppe_EBA	MathiesonNature2015 (1240k of same same sample with 390k in HaakLazaridis2015)	Lopatino-2 (Samara Oblast, Krasnoyarsky District, Lopatino Village)	Russia	53.6397	50.6643
I0444.AG	I0444	Steppe_EBA	MathiesonNature2015 (1240k of same same sample with 390k in HaakLazaridis2015)	Kutuluk-1 (Samara Oblast, Kinel District)	Russia	53.1812	51.2225
I2105.AG	I2105	Steppe_EBA	MathiesonNature2018	Shevchenko (Dnieperpetrovsk Oblast, Nikopol District, Pokrov municipality)	Ukraine	48.2204	37.1461
I3141.AG	I3141	Steppe_EBA	PattersonNature2021 (higher coverage of previously published individual in MathiesonNature2018)	Shevchenko (Dnieperpetrovsk Oblast, Nikopol District, Pokrov municipality)	Ukraine	48.2204	37.1461
I6294.AG	I6294	Steppe_EBA	NarasimhanPattersonScience2019	Grachevka-2 (Samara Oblast, Krasnoyarsky District, Grachevka Village)	Russia	53.5898	50.5713
I7489.AG	I7489	Steppe_EBA	NarasimhanPattersonScience2019	Utyovka-5 (Samara Oblast, Neftegorsky District, Utyovka Village)	Russia	52.9128	50.9906
I8745.AG	I8745	Steppe_EBA	NarasimhanPattersonScience2019	Nikolaevka-3 (Samara Oblast, Volzhsky District, Nikolaevka Village)	Russia	53.0852	50.3117
RK1001.AG	RK1001	Steppe_EBA	WangNatureCommunications2019	Rasshevatskiy-1 (Stavropol Krai, Novoalexandrovsky municipality)	Russia	45.5372	41.1165
I10564.AG	I10564	Russia_Afanasievo	NarasimhanPattersonScience2019	Afanasieva Gora (Republic of Khakassia, Bogradsky District, Pervomayskoye Village)	Russia	54.3566	90.9192
I10565.AG	I10565	Russia_Afanasievo	NarasimhanPattersonScience2019	Afanasieva Gora (Republic of Khakassia, Bogradsky District, Pervomayskoye Village)	Russia	54.3566	90.9192
I11112.AG	I11112	Russia_Afanasievo	NarasimhanPattersonScience2019	Podsukhanikha (Krasnoyarsk Krai, Minusinsky District)	Russia	53.8739	91.4697
I11752.AG	I11752	Russia_Afanasievo	NarasimhanPattersonScience2019	Inskoy-Dol (Altai Krai, Krasnoshchyokovsky District)	Russia	51.312	83.0636
I1829.AG	I1829	Russia_Afanasievo	NarasimhanPattersonScience2019	Saldyar-1 (Altai Republic, Ongudaysky District)	Russia	50.5542	86.5901
I2071.AG	I2071	Russia_Afanasievo	NarasimhanPattersonScience2019	Ust'-Kuyum (Altai Republic, Chemalsky District, Elekmonar Village)	Russia	51.4968	85.9717
I3387.AG	I3387	Russia_Afanasievo	NarasimhanPattersonScience2019	Afanasieva Gora (Republic of Khakassia, Bogradsky District, Pervomayskoye Village)	Russia	54.3566	90.9192
I3950.AG	I3950	Russia_Afanasievo	NarasimhanPattersonScience2019	Karasuk-3 (Republic of Khakassia, Bogradsky District, Pervomayskoye Village)	Russia	54.6199	90.8022
I3952.AG	I3952	Russia_Afanasievo	NarasimhanPattersonScience2019	Karasuk-3 (Republic of Khakassia, Bogradsky District, Pervomayskoye Village)	Russia	54.6199	90.8022
I3954.AG	I3954	Russia_Afanasievo	NarasimhanPattersonScience2019	Karasuk-3 (Republic of Khakassia, Bogradsky District, Pervomayskoye Village)	Russia	54.6199	90.8022
I5269.AG	I5269	Russia_Afanasievo	NarasimhanPattersonScience2019	Elo-1 (Altai Republic, Ongudaysky District, Elo Village)	Russia	50.7581	85.5602
I5272.AG	I5272	Russia_Afanasievo	NarasimhanPattersonScience2019	Elo-Bashi (Altai Republic, Ongudaysky District, Elo Village)	Russia	50.7565	85.5609
I5273.AG	I5273	Russia_Afanasievo	NarasimhanPattersonScience2019	Nizhny-Tyumechin-1 (Altai Republic, Ongudaysky District, Elo Village)	Russia	50.7536	85.5567
I5277.AG	I5277	Russia_Afanasievo	NarasimhanPattersonScience2019	Elo-Bashi (Altai Republic, Ongudaysky District, Elo Village)	Russia	50.7565	85.5609
I5278.AG	I5278	Russia_Afanasievo	NarasimhanPattersonScience2019	Nizhny-Tyumechin-1 (Altai Republic, Ongudaysky District, Elo Village)	Russia	50.7536	85.5567
I5279.AG	I5279	Russia_Afanasievo	NarasimhanPattersonScience2019	Nizhny-Tyumechin-1 (Altai Republic, Ongudaysky District, Elo Village)	Russia	50.7536	85.5567
I6711.AG	I6711	Russia_Afanasievo	NarasimhanPattersonScience2019	Afanasieva Gora (Republic of Khakassia, Bogradsky District, Pervomayskoye Village)	Russia	54.3566	90.9192
I6713.AG	I6713	Russia_Afanasievo	NarasimhanPattersonScience2019	Afanasieva Gora (Republic of Khakassia, Bogradsky District, Pervomayskoye Village)	Russia	54.3566	90.9192
I6715.AG	I6715	Russia_Afanasievo	NarasimhanPattersonScience2019	Karasuk-3 (Republic of Khakassia, Bogradsky District, Pervomayskoye Village)	Russia	54.6199	90.8022
I0061.AG	I0061	Russia_EHG	MathiesonNature2015 (1240k of same same sample with 390k in HaakLazaridis2015)	Yuzhny Oleniy Ostrov (Republic of Karelia, Medvezhyegorsky District, Velikaya Guba Village)	Russia	61.9377	35.2609
I0124.AG	I0124	Russia_EHG	MathiesonNature2015 (1240k of same same sample with 390k in HaakLazaridis2015)	Lebyazhinka-4 (Samara Oblast, Krasnoyarsky District, Lebyazhinka Village)	Russia	53.6806	50.6753
I0211.AG	I0211	Russia_EHG	MathiesonNature2015	Yuzhny Oleniy Ostrov (Republic of Karelia, Medvezhyegorsky District, Velikaya Guba Village)	Russia	61.9377	35.2609
Popovo2.AG	Popovo2	Russia_EHG	MittnikNatureCommunications2018	Popovo (Russia) (Arkhangelsk Oblast, Kargopolsky District)	Russia	61.2643	38.9052
UzOO77.AG	UzOO77	Russia_EHG	MittnikNatureCommunications2018	Yuzhny Oleniy Ostrov (Republic of Karelia, Medvezhyegorsky District, Velikaya Guba Village)	Russia	61.9377	35.2609
I0707.AG	I0707	Anatolia_N	MathiesonNature2015	Barcın-Höyük (Bursa, Yenişehir)	Turkey	40.3037	29.6085
I0708.AG	I0708	Anatolia_N	MathiesonNature2015	Barcın-Höyük (Bursa, Yenişehir)	Turkey	40.3037	29.6085
I0709.AG	I0709	Anatolia_N	MathiesonNature2015	Barcın-Höyük (Bursa, Yenişehir)	Turkey	40.3037	29.6085
I0723_enhanced.AG	I0723	Anatolia_N	LazaridisAlpaslanRoodenbergScience2022 (higher coverage of previously reported individual from MathiesonNature2015)	Menteşe (Bursa, Yenişehir)	Turkey	40.26	29.65
I0724_enhanced.AG	I0724	Anatolia_N	LazaridisAlpaslanRoodenbergScience2022 (higher coverage of previously reported individual from MathiesonNature2015)	Menteşe (Bursa, Yenişehir)	Turkey	40.26	29.65
I0726.TW	I0726	Anatolia_N	LazaridisPattersonAnthonyVyazovNature2025	Menteşe (Marmara, Bursa, Yenişehir)	Turkey	40.26	29.65
I0727_enhanced.AG	I0727	Anatolia_N	LazaridisAlpaslanRoodenbergScience2022 (higher coverage of previously reported individual from MathiesonNature2015)	Menteşe (Bursa, Yenişehir)	Turkey	40.26	29.65
I0736.AG	I0736	Anatolia_N	MathiesonNature2015	Barcın-Höyük (Bursa, Yenişehir)	Turkey	40.3037	29.6085
I0744.AG	I0744	Anatolia_N	MathiesonNature2015	Barcın-Höyük (Bursa, Yenişehir)	Turkey	40.3037	29.6085
I0745.AG	I0745	Anatolia_N	MathiesonNature2015	Barcın-Höyük (Bursa, Yenişehir)	Turkey	40.3037	29.6085
I0746.AG	I0746	Anatolia_N	MathiesonNature2015	Barcın-Höyük (Bursa, Yenişehir)	Turkey	40.3037	29.6085
I1096.AG	I1096	Anatolia_N	MathiesonNature2015	Barcın-Höyük (Bursa, Yenişehir)	Turkey	40.3037	29.6085
I1097.AG	I1097	Anatolia_N	MathiesonNature2015	Barcın-Höyük (Bursa, Yenişehir)	Turkey	40.3037	29.6085
I1098.AG	I1098	Anatolia_N	MathiesonNature2015	Barcın-Höyük (Bursa, Yenişehir)	Turkey	40.3037	29.6085
I1099.AG	I1099	Anatolia_N	MathiesonNature2015	Barcın-Höyük (Bursa, Yenişehir)	Turkey	40.3037	29.6085
I1100.AG	I1100	Anatolia_N	MathiesonNature2015	Barcın-Höyük (Bursa, Yenişehir)	Turkey	40.3037	29.6085
I1101.AG	I1101	Anatolia_N	MathiesonNature2015	Barcın-Höyük (Bursa, Yenişehir)	Turkey	40.3037	29.6085
I1102.AG	I1102	Anatolia_N	MathiesonNature2015	Barcın-Höyük (Bursa, Yenişehir)	Turkey	40.3037	29.6085
I1103.AG	I1103	Anatolia_N	MathiesonNature2015	Barcın-Höyük (Bursa, Yenişehir)	Turkey	40.3037	29.6085
I1579_enhanced.AG	I1579	Anatolia_N	LazaridisAlpaslanRoodenbergScience2022 (higher coverage of previously reported individual from MathiesonNature2015)	Barcın-Höyük (Bursa, Yenişehir)	Turkey	40.3037	29.6085
I1580.AG	I1580	Anatolia_N	LazaridisAlpaslanRoodenbergScience2022 (higher coverage of previously reported individual from MathiesonNature2015)	Barcın-Höyük (Bursa, Yenişehir)	Turkey	40.3037	29.6085
I1581.AG	I1581	Anatolia_N	LazaridisAlpaslanRoodenbergScience2022 (higher coverage of previously reported individual from MathiesonNature2015)	Barcın-Höyük (Bursa, Yenişehir)	Turkey	40.3037	29.6085
I1583.AG	I1583	Anatolia_N	LazaridisAlpaslanRoodenbergScience2022 (higher coverage of previously reported individual from MathiesonNature2015)	Barcın-Höyük (Bursa, Yenişehir)	Turkey	40.3037	29.6085
I1585_enhanced.AG	I1585	Anatolia_N	LazaridisAlpaslanRoodenbergScience2022 (higher coverage of previously reported individual from MathiesonNature2015)	Barcın-Höyük (Bursa, Yenişehir)	Turkey	40.3037	29.6085
BDB001.AG	BDB001	WHG	RivollatScienceAdvance2020	Bad-Dürrenberg (Sachsen-Anhalt, Sachsen-Anhalt, Saalekreis)	Germany	51.3	12.07
BerryAuBac.AG	BerryAuBac	WHG	FuNature2016	Berry-Au-Bac (Hauts-de-France Region, Aisne Department, Château-Thierry arrondissement)	France	49.24	3.54
BOT004.AG	BOT004	WHG	RivollatScienceAdvance2020	Bottendorf (Thüringen, Thüringen, Kyffhäuserkreis)	Germany	51.31	11.4
BOT005.AG	BOT005	WHG	RivollatScienceAdvance2020	Bottendorf (Thüringen, Thüringen, Kyffhäuserkreis)	Germany	51.31	11.4
Chaudardes1.AG	Chaudardes1	WHG	PosthYuNature2023 (higher coverage version of sample first reported in FuNature2016)	Cuiry-lès-Chaudardes (Les Fontinettes, France)	France	49.24	3.46
Falkenstein.AG	Falkenstein	WHG	MathiesonNature2018 (higher coverage version of individual first published in FuNature2016)	Falkenstein-Höhle (Baden-Württemberg, Tübingen, Sigmaringen)	Germany	48.06	9.04
Iboussieres25-1.AG	Iboussieres25-1	WHG	MathiesonNature2018	Iboussières (Occitanie Region, Gard Department, Nîmes arrondissement, Malataverne)	France	44.29	4.46
Iboussieres31-2.AG	Iboussieres31-2	WHG	MathiesonNature2018	Iboussières (Occitanie Region, Gard Department, Nîmes arrondissement, Malataverne)	France	44.29	4.46
I0001.AG	Loschbour	WHG	MathiesonNature2018	Loschbour (Echternach)	Luxembourg	49.81	6.4
Ranchot88_d.AG	Ranchot88	WHG	FuNature2016	Ranchot (Grand Est Region, Haute-Marne Department, Langres arrondissement)	France	47.91	5.43
Rochedane.AG	Rochedane	WHG	MathiesonNature2018 (higher coverage version of FuNature2016)	Rochedane (Bourgogne-Franche-Comté Region, Doubs Department, Pontarlier arrondissement)	France	47.21	6.45
Villabruna.AG.BY.AA	Villabruna	WHG	FuNature2016	Villabruna (Nord-Est, Veneto, Belluna)	Italy	46.15	12.21
Donkalnis4.AG	Donkalnis4	WHG	MittnikNatureCommunications2018	Donkalnis (Telsiai County, Telšių rajono savivaldybė)	Lithuania	55.808	22.422
I4081.AG	I4081	IronGates_HG	MathiesonNature2018	Ostrovul-Corbului (Mehedinți County, Hinova)	Romania	44.517	22.722
I4582.AG	I4582	IronGates_HG	MathiesonNature2018	Ostrovul-Corbului (Mehedinți County, Hinova)	Romania	44.517	22.722
I4607.AG	I4607	IronGates_HG	MathiesonNature2018	Schela-Cladovei (Mehedinți County, Drobeta-Turnu Severin)	Romania	44.6261	22.6058
I4655.AG	I4655	IronGates_HG	MathiesonNature2018	Schela-Cladovei (Mehedinți County, Drobeta-Turnu Severin)	Romania	44.6261	22.6058
I4660.AG	I4660	IronGates_HG	MathiesonNature2018	Vlasac (Bor District, Majdanpek Municipality, Boljetin)	Serbia	44.5331	22.0499
I4870.AG	I4870	IronGates_HG	MathiesonNature2018	Vlasac (Bor District, Majdanpek Municipality, Boljetin)	Serbia	44.5331	22.0499
I4871.AG	I4871	IronGates_HG	MathiesonNature2018	Vlasac (Bor District, Majdanpek Municipality, Boljetin)	Serbia	44.5331	22.0499
I4872.AG	I4872	IronGates_HG	MathiesonNature2018	Vlasac (Bor District, Majdanpek Municipality, Boljetin)	Serbia	44.5331	22.0499
I4873.AG	I4873	IronGates_HG	MathiesonNature2018	Vlasac (Bor District, Majdanpek Municipality, Boljetin)	Serbia	44.5331	22.0499
I4874.AG	I4874	IronGates_HG	MathiesonNature2018	Vlasac (Bor District, Majdanpek Municipality, Boljetin)	Serbia	44.5331	22.0499
I4875.AG	I4875	IronGates_HG	MathiesonNature2018	Vlasac (Bor District, Majdanpek Municipality, Boljetin)	Serbia	44.5331	22.0499
I4876.AG	I4876	IronGates_HG	MathiesonNature2018	Vlasac (Bor District, Majdanpek Municipality, Boljetin)	Serbia	44.5331	22.0499
I4877.AG	I4877	IronGates_HG	MathiesonNature2018	Vlasac (Bor District, Majdanpek Municipality, Boljetin)	Serbia	44.5331	22.0499
I4878.AG	I4878	IronGates_HG	MathiesonNature2018	Vlasac (Bor District, Majdanpek Municipality, Boljetin)	Serbia	44.5331	22.0499
I4880.AG	I4880	IronGates_HG	MathiesonNature2018	Vlasac (Bor District, Majdanpek Municipality, Boljetin)	Serbia	44.5331	22.0499
I4881.AG	I4881	IronGates_HG	MathiesonNature2018	Vlasac (Bor District, Majdanpek Municipality, Boljetin)	Serbia	44.5331	22.0499
I4914.AG	I4914	IronGates_HG	MathiesonNature2018	Hajdučka-Vodenica (Bor District, Kladovo Municipality, Hajdučka)	Serbia	44.6403	22.3033
I4915.AG	I4915	IronGates_HG	MathiesonNature2018	Hajdučka-Vodenica (Bor District, Kladovo Municipality, Hajdučka)	Serbia	44.6403	22.3033
I4916.AG	I4916	IronGates_HG	MathiesonNature2018	Hajdučka-Vodenica (Bor District, Kladovo Municipality, Hajdučka)	Serbia	44.6403	22.3033
I4917.AG	I4917	IronGates_HG	MathiesonNature2018	Hajdučka-Vodenica (Bor District, Kladovo Municipality, Hajdučka)	Serbia	44.6403	22.3033
I5233.AG	I5233	IronGates_HG	MathiesonNature2018	Padina (Bor District, Majdanpek Municipality, Boljetin)	Serbia	44.5959	22.0106
I5234.AG	I5234	IronGates_HG	MathiesonNature2018	Padina (Bor District, Majdanpek Municipality, Boljetin)	Serbia	44.5959	22.0106
I5235.AG	I5235	IronGates_HG	MathiesonNature2018	Padina (Bor District, Majdanpek Municipality, Boljetin)	Serbia	44.5959	22.0106
I5236.AG	I5236	IronGates_HG	MathiesonNature2018	Padina (Bor District, Majdanpek Municipality, Boljetin)	Serbia	44.5959	22.0106
I5237.AG	I5237	IronGates_HG	MathiesonNature2018	Padina (Bor District, Majdanpek Municipality, Boljetin)	Serbia	44.5959	22.0106
I5238.AG	I5238	IronGates_HG	MathiesonNature2018	Padina (Bor District, Majdanpek Municipality, Boljetin)	Serbia	44.5959	22.0106
I5239.AG	I5239	IronGates_HG	MathiesonNature2018	Padina (Bor District, Majdanpek Municipality, Boljetin)	Serbia	44.5959	22.0106
I5240.AG	I5240	IronGates_HG	MathiesonNature2018	Padina (Bor District, Majdanpek Municipality, Boljetin)	Serbia	44.5959	22.0106
I5242.AG	I5242	IronGates_HG	MathiesonNature2018	Padina (Bor District, Majdanpek Municipality, Boljetin)	Serbia	44.5959	22.0106
I5244.AG	I5244	IronGates_HG	MathiesonNature2018	Padina (Bor District, Majdanpek Municipality, Boljetin)	Serbia	44.5959	22.0106
I5401.AG	I5401	IronGates_HG	MathiesonNature2018	Hajdučka-Vodenica (Bor District, Kladovo Municipality, Hajdučka)	Serbia	44.6403	22.3033
I5402.AG	I5402	IronGates_HG	MathiesonNature2018	Hajdučka-Vodenica (Bor District, Kladovo Municipality, Hajdučka)	Serbia	44.6403	22.3033
I5407.AG	I5407	IronGates_HG	MathiesonNature2018	Lepenski-Vir (Bor District, Majdanpek Municipality, Boljetin)	Serbia	44.5529	22.0276
I5411.AG	I5411	IronGates_HG	MathiesonNature2018	Schela-Cladovei (Mehedinți County, Drobeta-Turnu Severin)	Romania	44.6261	22.6058
I5436.AG	I5436	IronGates_HG	MathiesonNature2018	Schela-Cladovei (Mehedinți County, Drobeta-Turnu Severin)	Romania	44.6261	22.6058
I5771.AG	I5771	IronGates_HG	MathiesonNature2018	Vlasac (Bor District, Majdanpek Municipality, Boljetin)	Serbia	44.5331	22.0499
I5772.AG	I5772	IronGates_HG	MathiesonNature2018	Vlasac (Bor District, Majdanpek Municipality, Boljetin)	Serbia	44.5331	22.0499
I5773.AG	I5773	IronGates_HG	MathiesonNature2018	Vlasac (Bor District, Majdanpek Municipality, Boljetin)	Serbia	44.5331	22.0499
I5408.AG	OC	IronGates_HG	MathiesonNature2018 (different sampling from an individual first published in GonzalesFortesCurrentBiology2017)	Ostrovul-Corbului (Mehedinți County, Hinova)	Romania	44.517	22.722
I1960.AG	I1960	WSHG	NarasimhanPattersonScience2019	Mergen-6 (Tyumen Oblast, Ishimsky District)	Russia	56.0362	69.3389
I5766.AG	I5766	WSHG	NarasimhanPattersonScience2019	Sosnovy-Island (Tyumen Oblast, Nizhnetavdinsky District, Yaminovo Village)	Russia	57.3643	65.3118
I0104.AG	I0104	Germany_CordedWare	MathiesonNature2015 (1240k of same same sample with 390k in HaakLazaridis2015)	Esperstedt (Sachsen-Anhalt, Sachsen-Anhalt, Saalekreis)	Germany	51.42	11.68
I0106.AG	I0106	Germany_CordedWare	MathiesonNature2015 (1240k of same same sample with 390k in HaakLazaridis2015)	Esperstedt (Sachsen-Anhalt, Sachsen-Anhalt, Saalekreis)	Germany	51.42	11.68
I1532.AG	I1532	Germany_CordedWare	MathiesonNature2015	Esperstedt (Sachsen-Anhalt, Sachsen-Anhalt, Saalekreis)	Germany	51.42	11.68
I1536.AG	I1536	Germany_CordedWare	MathiesonNature2015	Esperstedt (Sachsen-Anhalt, Sachsen-Anhalt, Saalekreis)	Germany	51.42	11.68
I1538.AG	I1538	Germany_CordedWare	MathiesonNature2015	Esperstedt (Sachsen-Anhalt, Sachsen-Anhalt, Saalekreis)	Germany	51.42	11.68
I1539.AG	I1539	Germany_CordedWare	MathiesonNature2015	Esperstedt (Sachsen-Anhalt, Sachsen-Anhalt, Saalekreis)	Germany	51.42	11.68
I1542.AG	I1542	Germany_CordedWare	MathiesonNature2015	Esperstedt (Sachsen-Anhalt, Sachsen-Anhalt, Saalekreis)	Germany	51.42	11.68
I1544.AG	I1544	Germany_CordedWare	MathiesonNature2015	Esperstedt (Sachsen-Anhalt, Sachsen-Anhalt, Saalekreis)	Germany	51.42	11.68
I0049.AG	I0049	Germany_CordedWare	MathiesonNature2015 (1240k of same same sample with 390k in HaakLazaridis2015)	Esperstedt (Sachsen-Anhalt, Sachsen-Anhalt, Saalekreis)	Germany	51.42	11.68
BLS002.AG	BLS002	GlobularAmphora_LN	PapacScienceAdvances2021	Blšany (Ústecký Region, Louny District)	Czechia	50.3511	13.8521
PRE001.AG	PRE001	GlobularAmphora_LN	PapacScienceAdvances2021	Předměřice-nad-Labem (Hradec Králové Region, Hradec Králové District)	Czechia	50.2521	15.8119
VLI031.AG	VLI031	GlobularAmphora_LN	PapacScienceAdvances2021	Vliněves (Central Bohemian Region, Mělník District)	Czechia	50.3659	14.4466
VLI032.AG	VLI032	GlobularAmphora_LN	PapacScienceAdvances2021	Vliněves (Central Bohemian Region, Mělník District)	Czechia	50.3659	14.4466
I2403.AG	I2403	GlobularAmphora_LN	MathiesonNature2018	Kierzkowo (Kuyavian-Pomeranian Province, Żnin County, Żnin)	Poland	52.85	17.8833
I2405.AG	I2405	GlobularAmphora_LN	PattersonNature2021 (higher coverage of previously published individual in MathiesonNature2018)	Kierzkowo (Kuyavian-Pomeranian Province, Żnin County, Żnin)	Poland	52.85	17.8833
I2433.AG	I2433	GlobularAmphora_LN	MathiesonNature2018	Kierzkowo (Kuyavian-Pomeranian Province, Żnin County, Żnin)	Poland	52.85	17.8833
I2434.AG	I2434	GlobularAmphora_LN	MathiesonNature2018	Kierzkowo (Kuyavian-Pomeranian Province, Żnin County, Żnin)	Poland	52.85	17.8833
I2440.AG	I2440	GlobularAmphora_LN	MathiesonNature2018	Kierzkowo (Kuyavian-Pomeranian Province, Żnin County, Żnin)	Poland	52.85	17.8833
I2441.AG	I2441	GlobularAmphora_LN	MathiesonNature2018	Kierzkowo (Kuyavian-Pomeranian Province, Żnin County, Żnin)	Poland	52.85	17.8833
BRZ002.AG	BRZ002	TRB_N	PapacScienceAdvances2021	Březno-u-Loun (Ústecký Region, Louny District)	Czechia	50.3575	13.7436
HOL001.AG	HOL001	TRB_N	PapacScienceAdvances2021	Holubice (Central Bohemian Region, Prague-West District)	Czechia	50.2006	14.2903
KOB002.AG	KOB002	TRB_N	PapacScienceAdvances2021	Kolín-Šťáralka (Central Bohemian Region, Kolín District)	Czechia	50.0087	15.2309
KOB004.AG	KOB004	TRB_N	PapacScienceAdvances2021	Kolín-Šťáralka (Central Bohemian Region, Kolín District)	Czechia	50.0087	15.2309
KOB005.AG	KOB005	TRB_N	PapacScienceAdvances2021	Kolín-Šťáralka (Central Bohemian Region, Kolín District)	Czechia	50.0087	15.2309
VLI006.AG	VLI006	TRB_N	PapacScienceAdvances2021	Vliněves (Central Bohemian Region, Mělník District)	Czechia	50.3659	14.4466
I1770.AG	I1770	England_BB	OlaldeNature2018	Staxton Beacon (England, North Yorkshire, Staxton)	United Kingdom	54.2019	-0.434355
I2417.AG	I2417	England_BB	OlaldeNature2018	Amesbury Down (England, Wiltshire)	United Kingdom	51.168	-1.77254
I2418.AG	I2418	England_BB	OlaldeNature2018	Amesbury Down (England, Wiltshire)	United Kingdom	51.168	-1.77254
I2419.AG	I2419	England_BB	PattersonNature2021	Amesbury Down (England, Wiltshire)	United Kingdom	51.168	-1.77254
I2443.TW	I2443	England_BB	This study (Twist version of a sample published in OlaldeNature2018)	Yarnton (England, Oxfordshire)	United Kingdom	51.7977	-1.31346
I2445.TW	I2445	England_BB	This study (Twist version of a sample published in OlaldeNature2018)	Yarnton (England, Oxfordshire)	United Kingdom	51.7977	-1.31346
I2446.TW	I2446	England_BB	This study (Twist version of a sample published in OlaldeNature2018)	Yarnton (England, Oxfordshire)	United Kingdom	51.7977	-1.31346
I2447.AG	I2447	England_BB	OlaldeNature2018	Yarnton (England, Oxfordshire)	United Kingdom	51.7977	-1.31346
I2450.TW	I2450	England_BB	This study (Twist version of a sample published in OlaldeNature2018)	Spring Road cemetery (Oxfordshire, Oxfordshire)	United Kingdom	51.6723	-1.29514
I2452.AG	I2452	England_BB	OlaldeNature2018	Dairy Farm (England, South Derbyshire, Willington)	United Kingdom	52.854	-1.565
I2453.AG	I2453	England_BB	OlaldeNature2018	West Deeping (England, Lincolnshire)	United Kingdom	52.67	-0.35
I2454.TW	I2454	England_BB	This study (Twist version of a sample published in OlaldeNature2018)	Over Narrows (England, Needingworth Quarry)	United Kingdom	52.34	0.03
I2455.AG	I2455	England_BB	OlaldeNature2018	Over Narrows (England, Needingworth Quarry)	United Kingdom	52.34	0.03
I2459.AG	I2459	England_BB	OlaldeNature2018	Amesbury Down (England, Wiltshire)	United Kingdom	51.168	-1.77254
I2565.AG	I2565	England_BB	PattersonNature2021 (higher coverage of previously published individual in OlaldeNature2018)	Amesbury Down (England, Wiltshire)	United Kingdom	51.168	-1.77254
I27380.AG	I27380	England_BB	PattersonNature2021	Racton Man' (England, Sussex, Westbourne)	United Kingdom	50.8724	-0.89596
I3255.AG	I3255	England_BB	OlaldeNature2018	Trumpington Meadows (England, Cambridgeshire)	United Kingdom	52.1703	0.105604
I3256.AG	I3256	England_BB	OlaldeNature2018	Trumpington Meadows (England, Cambridgeshire)	United Kingdom	52.1703	0.105604
I4950.AG	I4950	England_BB	OlaldeNature2018	RFC Central Flying School (England, Wiltshire, Upavon)	United Kingdom	51.2899	-1.80723
I4951.AG	I4951	England_BB	OlaldeNature2018	Flying School (England, Wiltshire, Netheravon)	United Kingdom	51.24	-1.76
I5376.AG	I5376	England_BB	OlaldeNature2018	River Thames Skulls (England, London, Syon Reach)	United Kingdom	51.4742	-0.309898
I5382.AG	I5382	England_BB	OlaldeNature2018	Windmill Fields (England, County Durham, Stockton-on-Tees)	United Kingdom	54.5228	-1.30813
I5512.AG	I5512	England_BB	OlaldeNature2018	Flying School (England, Wiltshire, Netheravon)	United Kingdom	51.24	-1.76
I5513.AG	I5513	England_BB	OlaldeNature2018	Figheldean (England, North Ablington)	United Kingdom	51.22	-1.77
I6679.AG	I6679	England_BB	OlaldeNature2018	Low Hauxley (England, Northumberland)	United Kingdom	55.31	-1.55333
I6774.AG	I6774	England_BB	OlaldeNature2018	Ditchling Road (England, Sussex, Brighton)	United Kingdom	50.8625	-0.121506
I6775.AG	I6775	England_BB	OlaldeNature2018	Wick Barrow (England, Somerset, Stogursey, Hinkley Point)	United Kingdom	51.204	-3.13346
I6778.AG	I6778	England_BB	OlaldeNature2018	Wilsford (England, Wiltshire)	United Kingdom	51.1471	-1.81253
I14200.AG	I14200	England_BB_highEEF	PattersonNature2021	Amesbury Down (England, Wiltshire)	United Kingdom	51.168	-1.77254
I1767.AG	I1767	England_BB_highEEF	OlaldeNature2018	Windmill Fields (England, County Durham, Stockton-on-Tees)	United Kingdom	54.5228	-1.30813
I2416.AG	I2416	England_BB_highEEF	OlaldeNature2018	Amesbury Down (England, Wiltshire)	United Kingdom	51.168	-1.77254
I5379.AG	I5379	England_BB_highEEF	OlaldeNature2018	Canada Farm (England, Dorset, Sixpenny Handley)	United Kingdom	50.9192	-2.01544
I0518.AG	I0518	England_N	OlaldeNature2018	Banbury Lane (England, Northampton)	United Kingdom	52.2173	-0.940217
I0519.AG	I0519	England_N	OlaldeNature2018	Banbury Lane (England, Northampton)	United Kingdom	52.2173	-0.940217
I0520.AG	I0520	England_N	OlaldeNature2018	Banbury Lane (England, Northampton)	United Kingdom	52.2173	-0.940217
I13889.AG	I13889	England_N	FowlerOlaldeNature2021	Hazleton North (England, Gloucestershire, Cheltenham)	United Kingdom	51.8612	-1.88301
I13893.AG	I13893	England_N	FowlerOlaldeNature2021	Hazleton North (England, Gloucestershire, Cheltenham)	United Kingdom	51.8612	-1.88301
I13897.AG.TW	I13897	England_N	FowlerOlaldeNature2021	Hazleton North (England, Gloucestershire, Cheltenham)	United Kingdom	51.8612	-1.88301
I13899.AG.TW	I13899	England_N	FowlerOlaldeNature2021	Hazleton North (England, Gloucestershire, Cheltenham)	United Kingdom	51.8612	-1.88301
I20818.TW	I20818	England_N	FowlerOlaldeNature2021	Hazleton North (England, Gloucestershire, Cheltenham)	United Kingdom	51.8612	-1.88301
I21391.AG.TW	I21391	England_N	FowlerOlaldeNature2021	Hazleton North (England, Gloucestershire, Cheltenham)	United Kingdom	51.8612	-1.88301
I30293.TW	I30293	England_N	FowlerOlaldeNature2021	Hazleton North (England, Gloucestershire, Cheltenham)	United Kingdom	51.8612	-1.88301
I30300.TW	I30300	England_N	FowlerOlaldeNature2021	Hazleton North (England, Gloucestershire, Cheltenham)	United Kingdom	51.8612	-1.88301
I30301.TW	I30301	England_N	FowlerOlaldeNature2021	Hazleton North (England, Gloucestershire, Cheltenham)	United Kingdom	51.8612	-1.88301
I30302.TW	I30302	England_N	FowlerOlaldeNature2021	Hazleton North (England, Gloucestershire, Cheltenham)	United Kingdom	51.8612	-1.88301
I30334.TW	I30334	England_N	FowlerOlaldeNature2021	Hazleton North (England, Gloucestershire, Cheltenham)	United Kingdom	51.8612	-1.88301
I2605.AG	I2605	England_N	OlaldeNature2018	Eton Rowing Course (England, Buckinghamshire)	United Kingdom	51.4928	-0.665402
I2606.AG	I2606	England_N	OlaldeNature2018	Eton Rowing Course (England, Buckinghamshire)	United Kingdom	51.4928	-0.665402
I14326.AG	I14326	England_N	PattersonNature2021	East Coast Pipeline (field 13) (England, East Riding of Yorkshire, Thornholme)	United Kingdom	54.1117	-0.284114
I16463.AG	I16463	England_N	PattersonNature2021	Elbolton Cave (England, North Yorkshire, Cockerham)	United Kingdom	54.0504	-1.98927
I3068.AG	I3068	England_N	OlaldeNature2018	Carsington Pasture Cave (England, Derbyshire, Brassington)	United Kingdom	53.0798	-1.64094
I4949_enhanced.AG	I4949	England_N	PattersonNature2021 (higher coverage of previously published individual in OlaldeNature2018)	North Millbarrow (England, Wiltshire, Winterbourne Monkton)	United Kingdom	51.445	-1.85261
I5366.AG	I5366	England_N	OlaldeNature2018	Cissbury (England, Sussex)	United Kingdom	50.8609	-0.399007
I5374.AG	I5374	England_N	OlaldeNature2018	Totty Pot (England, Somerset, Cheddar)	United Kingdom	51.279	-2.74332
I6750.AG	I6750	England_N	OlaldeNature2018	Fussell's Lodge (England, Wiltshire, Salisbury)	United Kingdom	51.0912	-1.72751
I6751.AG	I6751	England_N	OlaldeNature2018	Fussell's Lodge (England, Wiltshire, Salisbury)	United Kingdom	51.0912	-1.72751
I6759.AG	I6759	England_N	OlaldeNature2018	Kelco Cave (England, North Yorkshire, Giggleswick Scar)	United Kingdom	54.0744	-2.28728
I6761.AG	I6761	England_N	OlaldeNature2018	Whitehawk (England, Sussex, Brighton)	United Kingdom	50.829	-0.112825
I6762.AG	I6762	England_N	OlaldeNature2018	Upper Swell (England, Gloucestershire, Chipping Norton)	United Kingdom	51.5611	-1.44592
I0559.AG	I0559	Germany_Baalberge_MN	MathiesonNature2015 (1240k of same same sample with 390k in HaakLazaridis2015)	Quedlinburg-9 (Sachsen-Anhalt, Sachsen-Anhalt, Harz)	Germany	51.792	11.142
I0560.AG	I0560	Germany_Baalberge_MN	MathiesonNature2015 (1240k of same same sample with 390k in HaakLazaridis2015)	Quedlinburg-9 (Sachsen-Anhalt, Sachsen-Anhalt, Harz)	Germany	51.792	11.142
I0807.AG	I0807	Germany_Baalberge_MN	MathiesonNature2015 (1240k of same same sample with 390k in HaakLazaridis2015)	Esperstedt (Sachsen-Anhalt, Sachsen-Anhalt, Saalekreis)	Germany	51.42	11.68
I3588.AG	I3588	SEGermany_BB	OlaldeNature2018	Stkr -Straubing (Bayern, Niederbayern, Straubing-Kreisfreie Stadt)	Germany	48.8833	12.5332
I3589.AG	I3589	SEGermany_BB	OlaldeNature2018	Stkr -Straubing (Bayern, Niederbayern, Straubing-Kreisfreie Stadt)	Germany	48.8833	12.5332
I3590.AG	I3590	SEGermany_BB	OlaldeNature2018	Stkr -Straubing (Bayern, Niederbayern, Straubing-Kreisfreie Stadt)	Germany	48.8833	12.5332
I3594.AG	I3594	SEGermany_BB	OlaldeNature2018	Stkr -Straubing (Bayern, Niederbayern, Straubing-Kreisfreie Stadt)	Germany	48.8833	12.5332
I3596.AG	I3596	SEGermany_BB	SjogrenPLoSOne2020 (higher coverage of data published in OlaldeNature2018)	Stkr -Straubing (Bayern, Niederbayern, Straubing-Kreisfreie Stadt)	Germany	48.8833	12.5332
I3600.AG	I3600	SEGermany_BB	OlaldeNature2018	Stkr -Straubing (Bayern, Niederbayern, Straubing-Kreisfreie Stadt)	Germany	48.8833	12.5332
I3601.AG	I3601	SEGermany_BB	OlaldeNature2018	Stkr -Straubing (Bayern, Niederbayern, Straubing-Kreisfreie Stadt)	Germany	48.8833	12.5332
I3602.AG	I3602	SEGermany_BB	SjogrenPLoSOne2020 (higher coverage of data published in OlaldeNature2018)	Stkr -Straubing (Bayern, Niederbayern, Straubing-Kreisfreie Stadt)	Germany	48.8833	12.5332
I3604.AG	I3604	SEGermany_BB	OlaldeNature2018	Lkr -Deggendorf (Bayern, Niederbayern, Deggendorf)	Germany	48.6639	13.0736
I3607.AG	I3607	SEGermany_BB	OlaldeNature2018	Lkr -Deggendorf (Bayern, Niederbayern, Deggendorf)	Germany	48.6639	13.0736
I4249.AG	I4249	SEGermany_BB	SjogrenPLoSOne2020 (higher coverage of data published in OlaldeNature2018)	Irlbach-LKR (Bayern, Niederbayern, Straubing-Bogen)	Germany	48.841	12.75
I4250.AG	I4250	SEGermany_BB	SjogrenPLoSOne2020 (higher coverage of data published in OlaldeNature2018)	Irlbach-LKR (Bayern, Niederbayern, Straubing-Bogen)	Germany	48.841	12.75
I5014.AG	I5014	SEGermany_BB	OlaldeNature2018	Manching-Oberstimm (Bayern, Oberbayern, Pfaffenhofen a d Ilm)	Germany	48.711	11.453
I5023.AG	I5023	SEGermany_BB	OlaldeNature2018	Osterhofen-Altenmarkt (Bayern, Niederbayern, Deggendorf)	Germany	48.691	13.016
I5523.AG	I5523	SEGermany_BB	OlaldeNature2018	DGF-Lan (Bayern, Niederbayern, Dingolfing-Landau)	Germany	48.663	12.707
I5524.AG	I5524	SEGermany_BB	OlaldeNature2018	DGF-Lan (Bayern, Niederbayern, Dingolfing-Landau)	Germany	48.663	12.707
I5525.AG	I5525	SEGermany_BB	OlaldeNature2018	DGF-Lan (Bayern, Niederbayern, Dingolfing-Landau)	Germany	48.663	12.707
I5527.AG	I5527	SEGermany_BB	OlaldeNature2018	Manching-Oberstimm (Bayern, Oberbayern, Pfaffenhofen a d Ilm)	Germany	48.711	11.453
I5529.AG	I5529	SEGermany_BB	OlaldeNature2018	Osterhofen-Altenmarkt (Bayern, Niederbayern, Deggendorf)	Germany	48.691	13.016
I5531.AG	I5531	SEGermany_BB	OlaldeNature2018	Weichering (Bayern, Oberbayern, Neuburg-Schrobenhausen)	Germany	48.7059	11.3254
I5655.AG	I5655	SEGermany_BB	SjogrenPLoSOne2020 (higher coverage of data published in OlaldeNature2018)	Irlbach-LKR (Bayern, Niederbayern, Straubing-Bogen)	Germany	48.841	12.75
I5658.AG	I5658	SEGermany_BB	OlaldeNature2018	Irlbach-LKR (Bayern, Niederbayern, Straubing-Bogen)	Germany	48.841	12.75
I5659.AG	I5659	SEGermany_BB	OlaldeNature2018	Irlbach-LKR (Bayern, Niederbayern, Straubing-Bogen)	Germany	48.841	12.75
I5661.AG	I5661	SEGermany_BB	SjogrenPLoSOne2020 (higher coverage of data published in OlaldeNature2018)	Irlbach-LKR (Bayern, Niederbayern, Straubing-Bogen)	Germany	48.841	12.75
I5663.AG	I5663	SEGermany_BB	SjogrenPLoSOne2020 (higher coverage of data published in OlaldeNature2018)	Irlbach-LKR (Bayern, Niederbayern, Straubing-Bogen)	Germany	48.841	12.75
I5833.AG	I5833	SEGermany_BB	OlaldeNature2018	Irlbach-LKR (Bayern, Niederbayern, Straubing-Bogen)	Germany	48.841	12.75
I5834.AG	I5834	SEGermany_BB	OlaldeNature2018	Irlbach-LKR (Bayern, Niederbayern, Straubing-Bogen)	Germany	48.841	12.75
I5836.AG	I5836	SEGermany_BB	OlaldeNature2018	Worms-Herrnsheim (Rheinland-Pfalz, Rheinhessen-Pfalz, Worms-Kreisfreie Stadt)	Germany	49.6529	8.32768
I6482.AG	I6482	SEGermany_BB	OlaldeNature2018	Weichering (Bayern, Oberbayern, Neuburg-Schrobenhausen)	Germany	48.7059	11.3254
I6590.AG	I6590	SEGermany_BB	OlaldeNature2018	Irlbach-LKR (Bayern, Niederbayern, Straubing-Bogen)	Germany	48.841	12.75
I6591.AG	I6591	SEGermany_BB	OlaldeNature2018	Irlbach-LKR (Bayern, Niederbayern, Straubing-Bogen)	Germany	48.841	12.75
I6624.AG	I6624	SEGermany_BB	OlaldeNature2018	Irlbach-LKR (Bayern, Niederbayern, Straubing-Bogen)	Germany	48.841	12.75
I4143.AG	RISE562	SEGermany_BB	OlaldeNature2018 (known there as I5020)	Dingolfing-Landau (Bavaria, Landau an der Isar)	Germany	48.663	12.707
I4144.AG	RISE563	SEGermany_BB	OlaldeNature2018 (known there as I5021)	Osterhofen-Altenmarkt (Lower Bavaria, Deggendorf, Osterhofen)	Germany	48.691	13.016
I4134.AG	RISE564	SEGermany_BB	OlaldeNature2018 (known there as I5022)	Osterhofen-Altenmarkt (Lower Bavaria, Deggendorf, Osterhofen)	Germany	48.691	13.016
HBS002.AG	HBS002	Germany_EN_LBK	RivollatScienceAdvance2020	Halberstadt-Sonntagsfeld (Sachsen-Anhalt, Sachsen-Anhalt, Harz)	Germany	51.8958	11.0467
HBS004.AG	HBS004	Germany_EN_LBK	RivollatScienceAdvance2020	Halberstadt-Sonntagsfeld (Sachsen-Anhalt, Sachsen-Anhalt, Harz)	Germany	51.8958	11.0467
HBS005.AG	HBS005	Germany_EN_LBK	RivollatScienceAdvance2020	Halberstadt-Sonntagsfeld (Sachsen-Anhalt, Sachsen-Anhalt, Harz)	Germany	51.8958	11.0467
HBS006.AG	HBS006	Germany_EN_LBK	RivollatScienceAdvance2020	Halberstadt-Sonntagsfeld (Sachsen-Anhalt, Sachsen-Anhalt, Harz)	Germany	51.8958	11.0467
HBS007.AG	HBS007	Germany_EN_LBK	RivollatScienceAdvance2020	Halberstadt-Sonntagsfeld (Sachsen-Anhalt, Sachsen-Anhalt, Harz)	Germany	51.8958	11.0467
HBS008.AG	HBS008	Germany_EN_LBK	RivollatScienceAdvance2020	Halberstadt-Sonntagsfeld (Sachsen-Anhalt, Sachsen-Anhalt, Harz)	Germany	51.8958	11.0467
HBS009.AG	HBS009	Germany_EN_LBK	RivollatScienceAdvance2020	Halberstadt-Sonntagsfeld (Sachsen-Anhalt, Sachsen-Anhalt, Harz)	Germany	51.8958	11.0467
I0022.AG	I0022	Germany_EN_LBK	MathiesonNature2015 (1240k of same same sample with 390k in HaakLazaridis2015)	Stuttgart-Mühlhausen-2 (Baden-Württemberg, Stuttgart, Stuttgart-Stadtkreis)	Germany	48.78	9.18
I0025.AG	I0025	Germany_EN_LBK	MathiesonNature2015 (1240k of same same sample with 390k in HaakLazaridis2015)	Viesenhaeuser-Hof (Baden-Württemberg, Stuttgart, Stuttgart-Stadtkreis)	Germany	48.85	9.217
I0026.AG	I0026	Germany_EN_LBK	MathiesonNature2015 (1240k of same same sample with 390k in HaakLazaridis2015)	Viesenhaeuser-Hof (Baden-Württemberg, Stuttgart, Stuttgart-Stadtkreis)	Germany	48.85	9.217
I0046.AG	I0046	Germany_EN_LBK	LipsonNature2017 (new version of individual previously published in MathiesonNature2015)	Halberstadt-Sonntagsfeld (Sachsen-Anhalt, Sachsen-Anhalt, Harz)	Germany	51.8958	11.0467
I0048.AG	I0048	Germany_EN_LBK	LipsonNature2017 (supplement of MathiesonNature2015, which itself was supplement of HaakLazaridis2015)	Halberstadt-Sonntagsfeld (Sachsen-Anhalt, Sachsen-Anhalt, Harz)	Germany	51.8958	11.0467
I0054.AG	I0054	Germany_EN_LBK	MathiesonNature2015 (1240k of same same sample with 390k in HaakLazaridis2015)	Unterwiederstedt (Sachsen-Anhalt, Sachsen-Anhalt, Mansfeld-Südharz)	Germany	51.66	11.53
I0056.AG	I0056	Germany_EN_LBK	LipsonNature2017 (supplement of MathiesonNature2015, which itself was supplement of HaakLazaridis2015)	Halberstadt-Sonntagsfeld (Sachsen-Anhalt, Sachsen-Anhalt, Harz)	Germany	51.8958	11.0467
I0057.AG	I0057	Germany_EN_LBK	LipsonNature2017 (new version of individual previously published in MathiesonNature2015)	Halberstadt-Sonntagsfeld (Sachsen-Anhalt, Sachsen-Anhalt, Harz)	Germany	51.8958	11.0467
I0100.AG	I0100	Germany_EN_LBK	LipsonNature2017 (supplement of MathiesonNature2015, which itself was supplement of HaakLazaridis2015)	Halberstadt-Sonntagsfeld (Sachsen-Anhalt, Sachsen-Anhalt, Harz)	Germany	51.8958	11.0467
I0659.AG	I0659	Germany_EN_LBK	LipsonNature2017 (supplement of MathiesonNature2015, which itself was supplement of HaakLazaridis2015)	Halberstadt-Sonntagsfeld (Sachsen-Anhalt, Sachsen-Anhalt, Harz)	Germany	51.8958	11.0467
I0795.AG	I0795	Germany_EN_LBK	MathiesonNature2015 (1240k of same same sample with 390k in HaakLazaridis2015)	Karsdorf (Sachsen-Anhalt, Sachsen-Anhalt, Burgenlandkreis)	Germany	51.2831	11.65
I0797.AG	I0797	Germany_EN_LBK	MathiesonNature2015	Karsdorf (Sachsen-Anhalt, Sachsen-Anhalt, Burgenlandkreis)	Germany	51.2831	11.65
I0821.AG	I0821	Germany_EN_LBK	LipsonNature2017 (supplement of MathiesonNature2015, which itself was supplement of HaakLazaridis2015)	Halberstadt-Sonntagsfeld (Sachsen-Anhalt, Sachsen-Anhalt, Harz)	Germany	51.8958	11.0467
I1550.AG	I1550	Germany_EN_LBK	LipsonNature2017 (supplement of MathiesonNature2015, which itself was supplement of HaakLazaridis2015)	Halberstadt-Sonntagsfeld (Sachsen-Anhalt, Sachsen-Anhalt, Harz)	Germany	51.8958	11.0467
I2008.AG	I2008	Germany_EN_LBK	LipsonNature2017	Halberstadt-Sonntagsfeld (Sachsen-Anhalt, Sachsen-Anhalt, Harz)	Germany	51.8958	11.0467
I2014.AG	I2014	Germany_EN_LBK	LipsonNature2017	Halberstadt-Sonntagsfeld (Sachsen-Anhalt, Sachsen-Anhalt, Harz)	Germany	51.8958	11.0467
I2017.AG	I2017	Germany_EN_LBK	LipsonNature2017	Halberstadt-Sonntagsfeld (Sachsen-Anhalt, Sachsen-Anhalt, Harz)	Germany	51.8958	11.0467
I2021.AG	I2021	Germany_EN_LBK	LipsonNature2017	Halberstadt-Sonntagsfeld (Sachsen-Anhalt, Sachsen-Anhalt, Harz)	Germany	51.8958	11.0467
I2022.AG	I2022	Germany_EN_LBK	LipsonNature2017	Halberstadt-Sonntagsfeld (Sachsen-Anhalt, Sachsen-Anhalt, Harz)	Germany	51.8958	11.0467
I2026.AG	I2026	Germany_EN_LBK	LipsonNature2017	Halberstadt-Sonntagsfeld (Sachsen-Anhalt, Sachsen-Anhalt, Harz)	Germany	51.8958	11.0467
I2029.AG	I2029	Germany_EN_LBK	LipsonNature2017	Halberstadt-Sonntagsfeld (Sachsen-Anhalt, Sachsen-Anhalt, Harz)	Germany	51.8958	11.0467
I2030.AG	I2030	Germany_EN_LBK	LipsonNature2017	Halberstadt-Sonntagsfeld (Sachsen-Anhalt, Sachsen-Anhalt, Harz)	Germany	51.8958	11.0467
I2032.AG	I2032	Germany_EN_LBK	LipsonNature2017	Halberstadt-Sonntagsfeld (Sachsen-Anhalt, Sachsen-Anhalt, Harz)	Germany	51.8958	11.0467
I2036.AG	I2036	Germany_EN_LBK	LipsonNature2017	Halberstadt-Sonntagsfeld (Sachsen-Anhalt, Sachsen-Anhalt, Harz)	Germany	51.8958	11.0467
I2037.AG	I2037	Germany_EN_LBK	LipsonNature2017	Halberstadt-Sonntagsfeld (Sachsen-Anhalt, Sachsen-Anhalt, Harz)	Germany	51.8958	11.0467
I2038.AG	I2038	Germany_EN_LBK	LipsonNature2017	Halberstadt-Sonntagsfeld (Sachsen-Anhalt, Sachsen-Anhalt, Harz)	Germany	51.8958	11.0467
SCH001.AG	SCH001	Germany_EN_LBK	RivollatScienceAdvance2020	Schwetzingen (Baden-Württemberg, Karlsruhe, Rhein-Neckar-Kreis)	Germany	49.39	8.57
SCH004.AG	SCH004	Germany_EN_LBK	RivollatScienceAdvance2020	Schwetzingen (Baden-Württemberg, Karlsruhe, Rhein-Neckar-Kreis)	Germany	49.39	8.57
SCH007.AG	SCH007	Germany_EN_LBK	RivollatScienceAdvance2020	Schwetzingen (Baden-Württemberg, Karlsruhe, Rhein-Neckar-Kreis)	Germany	49.39	8.57
SCH009.AG	SCH009	Germany_EN_LBK	RivollatScienceAdvance2020	Schwetzingen (Baden-Württemberg, Karlsruhe, Rhein-Neckar-Kreis)	Germany	49.39	8.57
SCH010.AG	SCH010	Germany_EN_LBK	RivollatScienceAdvance2020	Schwetzingen (Baden-Württemberg, Karlsruhe, Rhein-Neckar-Kreis)	Germany	49.39	8.57
SCH011.AG	SCH011	Germany_EN_LBK	RivollatScienceAdvance2020	Schwetzingen (Baden-Württemberg, Karlsruhe, Rhein-Neckar-Kreis)	Germany	49.39	8.57
SCH014.AG	SCH014	Germany_EN_LBK	RivollatScienceAdvance2020	Schwetzingen (Baden-Württemberg, Karlsruhe, Rhein-Neckar-Kreis)	Germany	49.39	8.57
SCH015.AG	SCH015	Germany_EN_LBK	RivollatScienceAdvance2020	Schwetzingen (Baden-Württemberg, Karlsruhe, Rhein-Neckar-Kreis)	Germany	49.39	8.57
SCH016.AG	SCH016	Germany_EN_LBK	RivollatScienceAdvance2020	Schwetzingen (Baden-Württemberg, Karlsruhe, Rhein-Neckar-Kreis)	Germany	49.39	8.57
SCH018.AG	SCH018	Germany_EN_LBK	RivollatScienceAdvance2020	Schwetzingen (Baden-Württemberg, Karlsruhe, Rhein-Neckar-Kreis)	Germany	49.39	8.57
SMH004.AG	SMH004	Germany_EN_LBK	RivollatScienceAdvance2020	Stuttgart-Mühlhausen-1 (Baden-Württemberg, Stuttgart, Stuttgart-Stadtkreis)	Germany	48.78	9.18
I0018.AG	Stuttgart	Germany_EN_LBK	LipsonNature2017 (new libraries added in to previously published data LazaridisNature2014)	Viesenhaeuser Hof (Baden-Württemberg, Stuttgart-Mühlhausen)	Germany	48.78	9.18
XN164.AG	XN164	Germany_EN_LBK	RivollatScienceAdvance2020	Stuttgart-Mühlhausen-1 (Baden-Württemberg, Stuttgart, Stuttgart-Stadtkreis)	Germany	48.78	9.18
XN165.AG	XN165	Germany_EN_LBK	RivollatScienceAdvance2020	Stuttgart-Mühlhausen-1 (Baden-Württemberg, Stuttgart, Stuttgart-Stadtkreis)	Germany	48.78	9.18
XN166.AG	XN166	Germany_EN_LBK	RivollatScienceAdvance2020	Stuttgart-Mühlhausen-2 (Baden-Württemberg, Stuttgart, Stuttgart-Stadtkreis)	Germany	48.78	9.18
XN167.AG	XN167	Germany_EN_LBK	RivollatScienceAdvance2020	Stuttgart-Mühlhausen-1 (Baden-Württemberg, Stuttgart, Stuttgart-Stadtkreis)	Germany	48.78	9.18
XN168.AG	XN168	Germany_EN_LBK	RivollatScienceAdvance2020	Stuttgart-Mühlhausen-1 (Baden-Württemberg, Stuttgart, Stuttgart-Stadtkreis)	Germany	48.78	9.18
XN169.AG	XN169	Germany_EN_LBK	RivollatScienceAdvance2020	Stuttgart-Mühlhausen-1 (Baden-Württemberg, Stuttgart, Stuttgart-Stadtkreis)	Germany	48.78	9.18
XN170.AG	XN170	Germany_EN_LBK	RivollatScienceAdvance2020	Stuttgart-Mühlhausen-1 (Baden-Württemberg, Stuttgart, Stuttgart-Stadtkreis)	Germany	48.78	9.18
XN171.AG	XN171	Germany_EN_LBK	RivollatScienceAdvance2020	Stuttgart-Mühlhausen-1 (Baden-Württemberg, Stuttgart, Stuttgart-Stadtkreis)	Germany	48.78	9.18
XN172.AG	XN172	Germany_EN_LBK	RivollatScienceAdvance2020	Stuttgart-Mühlhausen-1 (Baden-Württemberg, Stuttgart, Stuttgart-Stadtkreis)	Germany	48.78	9.18
XN173.AG	XN173	Germany_EN_LBK	RivollatScienceAdvance2020	Stuttgart-Mühlhausen-2 (Baden-Württemberg, Stuttgart, Stuttgart-Stadtkreis)	Germany	48.78	9.18
XN174.AG	XN174	Germany_EN_LBK	RivollatScienceAdvance2020	Stuttgart-Mühlhausen-1 (Baden-Württemberg, Stuttgart, Stuttgart-Stadtkreis)	Germany	48.78	9.18
XN175.AG	XN175	Germany_EN_LBK	RivollatScienceAdvance2020	Stuttgart-Mühlhausen-1 (Baden-Württemberg, Stuttgart, Stuttgart-Stadtkreis)	Germany	48.78	9.18
XN178.AG	XN178	Germany_EN_LBK	RivollatScienceAdvance2020	Stuttgart-Mühlhausen-2 (Baden-Württemberg, Stuttgart, Stuttgart-Stadtkreis)	Germany	48.78	9.18
XN180.AG	XN180	Germany_EN_LBK	RivollatScienceAdvance2020	Stuttgart-Mühlhausen-1 (Baden-Württemberg, Stuttgart, Stuttgart-Stadtkreis)	Germany	48.78	9.18
XN191.AG	XN191	Germany_EN_LBK	RivollatScienceAdvance2020	Stuttgart-Mühlhausen-2 (Baden-Württemberg, Stuttgart, Stuttgart-Stadtkreis)	Germany	48.78	9.18
XN205.AG	XN205	Germany_EN_LBK	RivollatScienceAdvance2020	Stuttgart-Mühlhausen-2 (Baden-Württemberg, Stuttgart, Stuttgart-Stadtkreis)	Germany	48.78	9.18
XN206.AG	XN206	Germany_EN_LBK	RivollatScienceAdvance2020	Stuttgart-Mühlhausen-1 (Baden-Württemberg, Stuttgart, Stuttgart-Stadtkreis)	Germany	48.78	9.18
XN207.AG	XN207	Germany_EN_LBK	RivollatScienceAdvance2020	Stuttgart-Mühlhausen-2 (Baden-Württemberg, Stuttgart, Stuttgart-Stadtkreis)	Germany	48.78	9.18
XN215.AG	XN215	Germany_EN_LBK	RivollatScienceAdvance2020	Stuttgart-Mühlhausen-1 (Baden-Württemberg, Stuttgart, Stuttgart-Stadtkreis)	Germany	48.78	9.18
XN224.AG	XN224	Germany_EN_LBK	RivollatScienceAdvance2020	Stuttgart-Mühlhausen-2 (Baden-Württemberg, Stuttgart, Stuttgart-Stadtkreis)	Germany	48.78	9.18
XN225.AG	XN225	Germany_EN_LBK	RivollatScienceAdvance2020	Stuttgart-Mühlhausen-2 (Baden-Württemberg, Stuttgart, Stuttgart-Stadtkreis)	Germany	48.78	9.18
PEI10.SG	PEI10	S_France_LN	BrunelPNAS2020	Dolmen des Peirières (Occitanie Region, Aude Department, Carcassonne arrondissement, Villedubert)	France	43.1355	2.2519
MAS15.SG	MAS15	S_France_LN	SeguinOrlandoCurrBio2021	Mas-Rouge (Occitanie Region, Aude Department, Narbonne arrondissement)	France	43.1491	3.06058
ROUQEE.SG	ROUQEE	S_France_LN	SeguinOrlandoCurrBio2021	Grotte-du-Rouquet (Occitanie Region, Aude Department, Narbonne arrondissement, La Clape)	France	43.1777	3.06245
ROUQV.SG	ROUQV	S_France_LN	SeguinOrlandoCurrBio2021	Grotte-du-Rouquet (Occitanie Region, Aude Department, Narbonne arrondissement, La Clape)	France	43.1777	3.06245
ROUQHH.SG	ROUQHH	S_France_LN	SeguinOrlandoCurrBio2021	Grotte-du-Rouquet (Occitanie Region, Aude Department, Narbonne arrondissement, La Clape)	France	43.1777	3.06245
ROUQW.SG	ROUQW	S_France_LN	SeguinOrlandoCurrBio2021	Grotte-du-Rouquet (Occitanie Region, Aude Department, Narbonne arrondissement, La Clape)	France	43.1777	3.06245
ROUQFF.SG	ROUQFF	S_France_LN	SeguinOrlandoCurrBio2021	Grotte-du-Rouquet (Occitanie Region, Aude Department, Narbonne arrondissement, La Clape)	France	43.1777	3.06245
ROUQCC.SG	ROUQCC	S_France_LN	SeguinOrlandoCurrBio2021	Grotte-du-Rouquet (Occitanie Region, Aude Department, Narbonne arrondissement, La Clape)	France	43.1777	3.06245
BOU33.AG	BOU33	S_France_LN	ArzelierPruvostProcRoyalSocietyB2024	Aven de la Boucle (Corconne, Gard)	France	43.5222	3.5625
BOU12.AG	BOU12	S_France_LN	ArzelierPruvostProcRoyalSocietyB2024	Aven de la Boucle (Corconne, Gard)	France	43.5222	3.5625
BOU23.AG	BOU23	S_France_LN	ArzelierPruvostProcRoyalSocietyB2024	Aven de la Boucle (Corconne, Gard)	France	43.5222	3.5625
BOU32.AG	BOU32	S_France_LN	ArzelierPruvostProcRoyalSocietyB2024	Aven de la Boucle (Corconne, Gard)	France	43.5222	3.5625
BOU2.AG	BOU2	S_France_LN	ArzelierPruvostProcRoyalSocietyB2024	Aven de la Boucle (Corconne, Gard)	France	43.5222	3.5625
BOU13.AG	BOU13	S_France_LN	ArzelierPruvostProcRoyalSocietyB2024	Aven de la Boucle (Corconne, Gard)	France	43.5222	3.5625
BOU25.AG	BOU25	S_France_LN	ArzelierPruvostProcRoyalSocietyB2024	Aven de la Boucle (Corconne, Gard)	France	43.5222	3.5625
BOU26.AG	BOU26	S_France_LN	ArzelierPruvostProcRoyalSocietyB2024	Aven de la Boucle (Corconne, Gard)	France	43.5222	3.5625
BOU37.AG	BOU37	S_France_LN	ArzelierPruvostProcRoyalSocietyB2024	Aven de la Boucle (Corconne, Gard)	France	43.5222	3.5625
BOU45.AG	BOU45	S_France_LN	ArzelierPruvostProcRoyalSocietyB2024	Aven de la Boucle (Corconne, Gard)	France	43.5222	3.5625
WET370.SG	WET370	NE_France_LN	BrunelPNAS2020	Wettolsheim (Grand Est Region, Haut-Rhin Department, Colmar arrondissement)	France	48.0578	7.3
PSS4693.SG	PSS4693	NE_France_LN	BrunelPNAS2020	Ferme de l'Ile (Grand Est Region, Aube Department, Nogent-sur-Seine arrondissement, Pont-sur-Seine)	France	48.5185	3.59633
2HC51961131.SG	2HC51961131	NE_France_LN	SeguinOrlandoCurrBio2021	Mont-Aimé-hypogée-2 (Grand Est Region, Marne Department, Épernay arrondissement)	France	48.8585	3.99589
2H10.SG	2H10	NE_France_LN	SeguinOrlandoCurrBio2021	Mont-Aimé-hypogée-2 (Grand Est Region, Marne Department, Épernay arrondissement)	France	48.8585	3.99589
2H07.SG	2H07	NE_France_LN	SeguinOrlandoCurrBio2021	Mont-Aimé-hypogée-2 (Grand Est Region, Marne Department, Épernay arrondissement)	France	48.8585	3.99589
1H04.SG	1H04	NE_France_LN	SeguinOrlandoCurrBio2021	Mont-Aimé-hypogée-1 (Grand Est Region, Marne Department, Épernay arrondissement)	France	48.8589	3.99647
1H13.SG	1H13	NE_France_LN	SeguinOrlandoCurrBio2021	Mont-Aimé-hypogée-1 (Grand Est Region, Marne Department, Épernay arrondissement)	France	48.8589	3.99647
1H14.SG	1H14	NE_France_LN	SeguinOrlandoCurrBio2021	Mont-Aimé-hypogée-1 (Grand Est Region, Marne Department, Épernay arrondissement)	France	48.8589	3.99647
1H07.SG	1H07	NE_France_LN	SeguinOrlandoCurrBio2021	Mont-Aimé-hypogée-1 (Grand Est Region, Marne Department, Épernay arrondissement)	France	48.8589	3.99647
BRE445A	BRE445A	NE_France_LN	﻿ParasayanScienceAdvances2024	﻿Bréviandes les Pointes	France	48.2986	4.07485
BRE445B	BRE445B	NE_France_LN	﻿ParasayanScienceAdvances2025	﻿Bréviandes les Pointes	France	48.2986	4.07485
BRE445C	BRE445C	NE_France_LN	﻿ParasayanScienceAdvances2026	﻿Bréviandes les Pointes	France	48.2986	4.07485
BRE445D	BRE445D	NE_France_LN	﻿ParasayanScienceAdvances2027	﻿Bréviandes les Pointes	France	48.2986	4.07485
BRE445E	BRE445E	NE_France_LN	﻿ParasayanScienceAdvances2028	﻿Bréviandes les Pointes	France	48.2986	4.07485
I10277.AG	I10277	N_Spain_LNCA	OlaldeScience2019	Cova de la Guineu (Catalonia, Barcelona, Font-rubí)	Spain	41.4391	1.5733
I10278.AG	I10278	N_Spain_LNCA	OlaldeScience2019	Cova de la Guineu (Catalonia, Barcelona, Font-rubí)	Spain	41.4391	1.5733
I10280.AG	I10280	N_Spain_LNCA	OlaldeScience2019	Cova de la Guineu (Catalonia, Barcelona, Font-rubí)	Spain	41.4391	1.5733
I10283.AG	I10283	N_Spain_LNCA	OlaldeScience2019	Cova de la Guineu (Catalonia, Barcelona, Font-rubí)	Spain	41.4391	1.5733
I10285.AG	I10285	N_Spain_LNCA	OlaldeScience2019	Cova de la Guineu (Catalonia, Barcelona, Font-rubí)	Spain	41.4391	1.5733
I10287.AG	I10287	N_Spain_LNCA	OlaldeScience2019	Cova de la Guineu (Catalonia, Barcelona, Font-rubí)	Spain	41.4391	1.5733
I11303.AG	I11303	N_Spain_LNCA	OlaldeScience2019	Cova de la Guineu (Catalonia, Barcelona, Font-rubí)	Spain	41.4391	1.5733
I11304.AG	I11304	N_Spain_LNCA	OlaldeScience2019	Cova de la Guineu (Catalonia, Barcelona, Font-rubí)	Spain	41.4391	1.5733
I11305.AG	I11305	N_Spain_LNCA	OlaldeScience2019	Cova de la Guineu (Catalonia, Barcelona, Font-rubí)	Spain	41.4391	1.5733
I11306.AG	I11306	N_Spain_LNCA	OlaldeScience2019	Cova de la Guineu (Catalonia, Barcelona, Font-rubí)	Spain	41.4391	1.5733
I0581.AG	I0581	N_Spain_LNCA	MathiesonNature2015	El Mirador Cave (Castilla y León, Burgos, Atapuerca)	Spain	42.3333	-3.5
I1271.AG	I1271	N_Spain_LNCA	MathiesonNature2015	El Mirador Cave (Castilla y León, Burgos, Atapuerca)	Spain	42.3333	-3.5
I1272.AG	I1272	N_Spain_LNCA	MathiesonNature2015	El Mirador Cave (Castilla y León, Burgos, Atapuerca)	Spain	42.3333	-3.5
I1276.AG	I1276	N_Spain_LNCA	MathiesonNature2015	El Mirador Cave (Castilla y León, Burgos, Atapuerca)	Spain	42.3333	-3.5
I1280.AG	I1280	N_Spain_LNCA	MathiesonNature2015	El Mirador Cave (Castilla y León, Burgos, Atapuerca)	Spain	42.3333	-3.5
I1281.AG	I1281	N_Spain_LNCA	MathiesonNature2015	El Mirador Cave (Castilla y León, Burgos, Atapuerca)	Spain	42.3333	-3.5
I1284.AG	I1284	N_Spain_LNCA	MathiesonNature2015	El Mirador Cave (Castilla y León, Burgos, Atapuerca)	Spain	42.3333	-3.5
I1300.AG	I1300	N_Spain_LNCA	MathiesonNature2015	El Mirador Cave (Castilla y León, Burgos, Atapuerca)	Spain	42.3333	-3.5
I1303.AG	I1303	N_Spain_LNCA	MathiesonNature2015	El Mirador Cave (Castilla y León, Burgos, Atapuerca)	Spain	42.3333	-3.5
I1314.AG	I1314	N_Spain_LNCA	MathiesonNature2015	El Mirador Cave (Castilla y León, Burgos, Atapuerca)	Spain	42.3333	-3.5
I5838.AG	I5838	N_Spain_LNCA	LipsonNature2017	El Mirador Cave (Castilla y León, Burgos, Atapuerca)	Spain	42.3333	-3.5
I0459.AG	I0459	N_Spain_LNCA	OlaldeNature2018	Arroyal I (Castilla y León, Burgos, Alfoz de Quintanadueñas)	Spain	42.4	-3.75
I0460.AG	I0460	N_Spain_LNCA	OlaldeNature2018	Arroyal I (Castilla y León, Burgos, Alfoz de Quintanadueñas)	Spain	42.4	-3.75
I1975.AG	I1975	N_Spain_LNCA	LipsonNature2017	La Chabola de la Hechicera (Basque Country, Álava, Elvillar)	Spain	42.5675	-2.5535
I3272.AG	I3272	N_Spain_LNCA	LipsonNature2017	La Chabola de la Hechicera (Basque Country, Álava, Elvillar)	Spain	42.5675	-2.5535
I1843.AG	I1843	N_Spain_LNCA	LipsonNature2017	Alto de la Huesera (Basque Country, Álava, Laguardia)	Spain	42.5695	-2.566
I1981.AG	I1981	N_Spain_LNCA	LipsonNature2017	Alto de la Huesera (Basque Country, Álava, Laguardia)	Spain	42.5695	-2.566
I3276.AG	I3276	N_Spain_LNCA	LipsonNature2017	Alto de la Huesera (Basque Country, Álava, Laguardia)	Spain	42.5695	-2.566
I3277.AG	I3277	N_Spain_LNCA	OlaldeScience2019 (supplement of LipsonNature2017)	Alto de la Huesera (Basque Country, Álava, Laguardia)	Spain	42.5695	-2.566
I1976.AG	I1976	N_Spain_LNCA	OlaldeScience2019 (supplement of LipsonNature2017)	El Sotillo (Basque Country, Álava, Laguardia)	Spain	42.5732	-2.62194
I2467.AG	I2467	N_Spain_LNCA	LipsonNature2017	El Sotillo (Basque Country, Álava, Laguardia)	Spain	42.5732	-2.62194
I2473.AG	I2473	N_Spain_LNCA	OlaldeScience2019 (supplement of LipsonNature2017)	El Sotillo (Basque Country, Álava, Laguardia)	Spain	42.5732	-2.62194
I1838.AG	I1838	N_Spain_LNCA	LipsonNature2017	Las Yurdinas II (Basque Country, Álava, Peñacerrada)	Spain	42.63	-2.7
I3269.AG	I3269	N_Spain_LNCA	LipsonNature2017	Las Yurdinas II (Basque Country, Álava, Peñacerrada)	Spain	42.63	-2.7
I3270.AG	I3270	N_Spain_LNCA	LipsonNature2017	Las Yurdinas II (Basque Country, Álava, Peñacerrada)	Spain	42.63	-2.7
I3271.AG	I3271	N_Spain_LNCA	LipsonNature2017	Las Yurdinas II (Basque Country, Álava, Peñacerrada)	Spain	42.63	-2.7
I7602.AG	I7602	N_Spain_LNCA	OlaldeScience2019	Mandubi Zelaia (Basque Country, Gipuzkoa, Ezkio-Itsaso)	Spain	43.0858	-2.2512
I7603.AG	I7603	N_Spain_LNCA	OlaldeScience2019	Mandubi Zelaia (Basque Country, Gipuzkoa, Ezkio-Itsaso)	Spain	43.0858	-2.2512
I7604.AG	I7604	N_Spain_LNCA	OlaldeScience2019	Mandubi Zelaia (Basque Country, Gipuzkoa, Ezkio-Itsaso)	Spain	43.0858	-2.2512
I7605.AG	I7605	N_Spain_LNCA	OlaldeScience2019	Mandubi Zelaia (Basque Country, Gipuzkoa, Ezkio-Itsaso)	Spain	43.0858	-2.2512
I7606.AG	I7606	N_Spain_LNCA	OlaldeScience2019	Mandubi Zelaia (Basque Country, Gipuzkoa, Ezkio-Itsaso)	Spain	43.0858	-2.2512
I11248.AG	I11248	N_Spain_LNCA	OlaldeScience2019	Jentilarri (Basque Country, Gipuzkoa, Enirio-Aralar)	Spain	43.0866	-2.2154
I11249.AG	I11249	N_Spain_LNCA	OlaldeScience2019	Jentilarri (Basque Country, Gipuzkoa, Enirio-Aralar)	Spain	43.0866	-2.2154
I11300.AG	I11300	N_Spain_LNCA	OlaldeScience2019	Jentilarri (Basque Country, Gipuzkoa, Enirio-Aralar)	Spain	43.0866	-2.2154
I11301.AG	I11301	N_Spain_LNCA	OlaldeScience2019	Jentilarri (Basque Country, Gipuzkoa, Enirio-Aralar)	Spain	43.0866	-2.2154
I12776.AG	I12776	England_CA_EBA	PattersonNature2021	Carsington Pasture Cave (England, Derbyshire, Brassington)	United Kingdom	53.0798	-1.64094
I12786.AG	I12786	England_CA_EBA	PattersonNature2021	Lechlade Memorial Hall / Skate Park (England, Gloucestershire, Lechlade-on-Thames)	United Kingdom	51.698	-1.69209
I14543.AG	I14543	England_CA_EBA	PattersonNature2021	Ditchling Road (England, Sussex, Brighton)	United Kingdom	50.8625	-0.121506
I14553.AG	I14553	England_CA_EBA	PattersonNature2021	Roedean Crescent (England, Sussex, Brighton)	United Kingdom	50.8156	-0.091565
I16395.AG	I16395	England_CA_EBA	PattersonNature2021	3 Barrow Sites (England, North Yorkshire, Grassington)	United Kingdom	54.0827	-1.99691
I16396.AG	I16396	England_CA_EBA	PattersonNature2021	3 Barrow Sites (England, North Yorkshire, Grassington)	United Kingdom	54.0827	-1.99691
I16400.AG	I16400	England_CA_EBA	PattersonNature2021	3 Barrow Sites (England, North Yorkshire, Grassington)	United Kingdom	54.0827	-1.99691
I16424.AG	I16424	England_CA_EBA	PattersonNature2021	Harlyn Bay (England, Cornwall, Padstow, Harlyn)	United Kingdom	50.5399	-4.99781
I1774.AG	I1774	England_CA_EBA	PattersonNature2021	Neats Court (England, Kent, Isle of Sheppey)	United Kingdom	51.4233	0.738864
I18606.AG	I18606	England_CA_EBA	PattersonNature2021	East Coast Pipeline (field 10) (England, East Riding of Yorkshire, Thornholme)	United Kingdom	54.0981	-0.282161
I20997.AG	I20997	England_CA_EBA	PattersonNature2021	Birkrigg Common (England, Cumbria, Ulverston)	United Kingdom	54.1627	-3.10899
I2421.AG	I2421	England_CA_EBA	OlaldeNature2018	Hasting Hill (England, Tyne and Wear, Sunderland)	United Kingdom	54.883	-1.452
I2457.AG	I2457	England_CA_EBA	OlaldeNature2018	Amesbury Down (England, Wiltshire)	United Kingdom	51.168	-1.77254
I2460.AG	I2460	England_CA_EBA	OlaldeNature2018	Amesbury Down (England, Wiltshire)	United Kingdom	51.168	-1.77254
I2461.AG	I2461	England_CA_EBA	OlaldeNature2018	Porton (England, Wiltshire)	United Kingdom	51.13	-1.68996
I2462.AG	I2462	England_CA_EBA	OlaldeNature2018	Thanet (England, Kent)	United Kingdom	51.3603	1.3405
I2463.AG	I2463	England_CA_EBA	OlaldeNature2018	Thanet (England, Kent)	United Kingdom	51.3603	1.3405
I2464.AG	I2464	England_CA_EBA	OlaldeNature2018	Boscombe Airfield (England, Wiltshire)	United Kingdom	51.15	-1.75
I2566.AG	I2566	England_CA_EBA	OlaldeNature2018	Amesbury Down (England, Wiltshire)	United Kingdom	51.168	-1.77254
I2597.AG	I2597	England_CA_EBA	OlaldeNature2018	Amesbury Down (England, Wiltshire)	United Kingdom	51.168	-1.77254
I2598.AG	I2598	England_CA_EBA	PattersonNature2021 (higher coverage of previously published individual in OlaldeNature2018)	Amesbury Down (England, Wiltshire)	United Kingdom	51.168	-1.77254
I2601.AG	I2601	England_CA_EBA	OlaldeNature2018	Thanet (England, Kent)	United Kingdom	51.3603	1.3405
I2602.AG	I2602	England_CA_EBA	OlaldeNature2018	Thanet (England, Kent)	United Kingdom	51.3603	1.3405
I2604.AG	I2604	England_CA_EBA	OlaldeNature2018	Barton-Stacey Pipeline (England, Hampshire)	United Kingdom	51.15	-1.36
I2609.AG	I2609	England_CA_EBA	OlaldeNature2018	Hexham Golf Course (England, Northumberland)	United Kingdom	54.979	-2.123
I2610.AG	I2610	England_CA_EBA	OlaldeNature2018	Bewes Hill (England, Blaydon, Tyne and Wear)	United Kingdom	54.9627	-1.74156
I2618.AG	I2618	England_CA_EBA	OlaldeNature2018	Reaverhill (England, Northumberland, Barrasford)	United Kingdom	55.058	-2.147
I5373.AG	I5373	England_CA_EBA	OlaldeNature2018	Carsington Pasture Cave (England, Derbyshire, Brassington)	United Kingdom	53.0798	-1.64094
I5377.AG	I5377	England_CA_EBA	OlaldeNature2018	River Thames Skulls (England, London, Mortlake)	United Kingdom	51.4712	-0.266408
I5441.AG	I5441	England_CA_EBA	OlaldeNature2018	Neale's Cave (England, Devon, Paington)	United Kingdom	50.4261	-3.58054
I6680.AG	I6680	England_CA_EBA	OlaldeNature2018	Low Hauxley (England, Northumberland)	United Kingdom	55.31	-1.55333
I6777.AG	I6777	England_CA_EBA	OlaldeNature2018	Wilsford (England, Wiltshire)	United Kingdom	51.1471	-1.81253
I7569.AG	I7569	England_CA_EBA	OlaldeNature2018	Langtoft (Lincolnshire, Lincolnshire)	United Kingdom	52.6963	-0.34
I7570.AG	I7570	England_CA_EBA	OlaldeNature2018	Langtoft (England, Lincolnshire)	United Kingdom	52.6963	-0.34
I7573.AG	I7573	England_CA_EBA	OlaldeNature2018	Fordham (England, Cambridgeshire)	United Kingdom	52.3106	0.386227
I7630.AG	I7630	England_CA_EBA	OlaldeNature2018	Melton Quarry (England, East Riding of Yorkshire, North Ferriby)	United Kingdom	53.7251	-0.523009
I7635.AG	I7635	England_CA_EBA	OlaldeNature2018	Windmill Fields (England, County Durham, Stockton-on-Tees)	United Kingdom	54.5228	-1.30813
I7638.AG	I7638	England_CA_EBA	OlaldeNature2018	Barrow Hills (England, Oxfordshire, Radley)	United Kingdom	51.4053	-1.15077
I7639.AG	I7639	England_CA_EBA	OlaldeNature2018	Waterhall Farm (England, Cambridgeshire, Chippenham)	United Kingdom	52.2769	0.461902
FRL006.AG	FRL006	GoyetQ116-1_cluster	PosthYuNature2023	Fournol (Occitanie Region, Lot Department)	France	44.53	1
GoyetQ116-1.AG	GoyetQ116-1	GoyetQ116-1_cluster	FuNature2016	Goyet Cave (Wallonia region, Namur province, Gesves municipality, Troisième caverne)	Belgium	50.446	5.008
GoyetQ376-3.AG	GoyetQ376-3	GoyetQ116-1_cluster	PosthYuNature2023	Goyet Cave (Wallonia region, Namur province, Gesves municipality, Troisième caverne)	Belgium	50.446	5.008
ORM001.AG	ORM001	GoyetQ116-1_cluster	PosthYuNature2023	Ormesson (Les Bossats, France)	France	48.24	2.65
PIN004.AG	PIN004	GoyetQ-2_cluster	PosthYuNature2023	Pincevent (Île-de-France, Seine-et-Marne)	France	48.3682	2.8931
GoyetQ-2.AG	GoyetQ-2	GoyetQ-2_cluster	VillalbaMoucoCurrentBiology2019 (better version of FuNature2016)	Goyet Cave (Wallonia region, Namur province, Gesves municipality, Troisième caverne)	Belgium	50.446	5.008
SMGB54_August21	SMGB54_August21	France_BB_Steppe	﻿ParasayanScienceAdvances2024	﻿﻿Saint- Martin- la- Garenne, Île- de- France	France	49.0366	1.67243
I5666.AG	I5666	Czechia_BellBeaker	OlaldeNature2018	Lochenice (Hradec Králové Region, Hradec Králové District)	Czechia	50.274	15.8139
I6480.AG	I6480	Czechia_BellBeaker	OlaldeNature2018	Velké-Přílepy (Central Bohemian Region, Prague-West District)	Czechia	50.1667	14.3167
I1389_enhanced.AG	I1389	France_BB_Steppe	PattersonNature2021 (higher coverage of previously published individual in OlaldeNature2018)	Les-Villas-d'Aurele (Grand Est Region, Haut-Rhin Department)	France	47.39	7.271
I1391_enhanced.AG	I1391	France_BB_Steppe	PattersonNature2021 (higher coverage of previously published individual in OlaldeNature2018)	Rouffach (Grand Est Region, Haut-Rhin Department, Altkirch arrondissement)	France	47.57	7.18
I1392.AG	I1392	France_BB_NoSteppe	OlaldeNature2018	Hegenheim (Grand Est Region, Haut-Rhin Department)	France	47.3408	7.313
I4885.AG	I4885	Czechia_BB	OlaldeNature2018	Praha-Kobylisy-Ke-Stírce (Prague Region, Prague District, Prague-8)	Czechia	50.1217	14.457
I4886.AG	I4886	Czechia_BB	OlaldeNature2018	Praha-Kobylisy-Ke-Stírce (Prague Region, Prague District, Prague-8)	Czechia	50.1217	14.457
I4888.AG	I4888	Czechia_BB	OlaldeNature2018	Praha-Kobylisy-Ke-Stírce (Prague Region, Prague District, Prague-8)	Czechia	50.1217	14.457
I4889.AG	I4889	Czechia_BB	OlaldeNature2018	Praha-Kobylisy-Ke-Stírce (Prague Region, Prague District, Prague-8)	Czechia	50.1217	14.457
I4891.AG	I4891	Czechia_BB	OlaldeNature2018	Praha-Kobylisy-Ke-Stírce (Prague Region, Prague District, Prague-8)	Czechia	50.1217	14.457
I4895.AG	I4895	Czechia_BB	OlaldeNature2018	Praha-Jinonice-Butovická (Prague Region, Prague District, Prague-5)	Czechia	50.0504	14.3667
I4896.AG	I4896	Czechia_BB	OlaldeNature2018	Praha-Jinonice-Butovická (Prague Region, Prague District, Prague-5)	Czechia	50.0504	14.3667
I4945.AG	I4945	Czechia_BB	OlaldeNature2018	Praha-Kobylisy-Ke-Stírce (Prague Region, Prague District, Prague-8)	Czechia	50.1217	14.457
I4946.AG	I4946	Czechia_BB	OlaldeNature2018	Praha-Jinonice-Butovická (Prague Region, Prague District, Prague-5)	Czechia	50.0504	14.3667
I4136.AG	RISE567	Czechia_BB	OlaldeNature2018 (known there as I5025)	Kněževes (Středočeský kraj, okres Praha-západ)	Czechia	50.1193	14.2671
I5514.AG	I5514	Czechia_BB	OlaldeNature2018	Praha-Jinonice-Butovická (Prague Region, Prague District, Prague-5)	Czechia	50.0504	14.3667
I7205.AG	I7205	Czechia_BB	OlaldeNature2018	Radovesice (Ústecký Region, Litoměřice District)	Czechia	50.4103	14.0746
I7211.AG	I7211	Czechia_BB	OlaldeNature2018	Radovesice (Ústecký Region, Litoměřice District)	Czechia	50.4103	14.0746
I7212.AG	I7212	Czechia_BB	OlaldeNature2018	Radovesice (Ústecký Region, Litoměřice District)	Czechia	50.4103	14.0746
I7213.AG	I7213	Czechia_BB	OlaldeNature2018	Radovesice (Ústecký Region, Litoměřice District)	Czechia	50.4103	14.0746
I7214.AG	I7214	Czechia_BB	OlaldeNature2018	Radovesice (Ústecký Region, Litoměřice District)	Czechia	50.4103	14.0746
I7249.AG	I7249	Czechia_BB	OlaldeNature2018	Brandýsek (Central Bohemian Region, Kladno District)	Czechia	50.19	14.158
I7250.AG	I7250	Czechia_BB	OlaldeNature2018	Brandýsek (Central Bohemian Region, Kladno District)	Czechia	50.19	14.158
I7251.AG	I7251	Czechia_BB	OlaldeNature2018	Brandýsek (Central Bohemian Region, Kladno District)	Czechia	50.19	14.158
I7269.AG	I7269	Czechia_BB	OlaldeNature2018	Brandýsek (Central Bohemian Region, Kladno District)	Czechia	50.19	14.158
I7275.AG	I7275	Czechia_BB	OlaldeNature2018	Brandýsek (Central Bohemian Region, Kladno District)	Czechia	50.19	14.158
I7276.AG	I7276	Czechia_BB	OlaldeNature2018	Brandýsek (Central Bohemian Region, Kladno District)	Czechia	50.19	14.158
I7278.AG	I7278	Czechia_BB	OlaldeNature2018	Brandýsek (Central Bohemian Region, Kladno District)	Czechia	50.19	14.158
I7281.AG	I7281	Czechia_BB	OlaldeNature2018	Praha-Stodůlky-Malá-Ohrada (Prague Region, Prague District, Prague-5)	Czechia	50.045	14.3393
I7282.AG	I7282	Czechia_BB	OlaldeNature2018	Radovesice (Ústecký Region, Litoměřice District)	Czechia	50.4103	14.0746
I7286.AG	I7286	Czechia_BB	OlaldeNature2018	Radovesice (Ústecký Region, Litoměřice District)	Czechia	50.4103	14.0746
I7287.AG	I7287	Czechia_BB	OlaldeNature2018	Radovesice (Ústecký Region, Litoměřice District)	Czechia	50.4103	14.0746
I7290.AG	I7290	Czechia_BB	OlaldeNature2018	Radovesice (Ústecký Region, Litoměřice District)	Czechia	50.4103	14.0746
I1381.AG	I1381	France_BB_Steppe	OlaldeNature2018	PAC de la Sente (Grand Est Region, Moselle Department, Metz arrondissement, Mondelange)	France	49.153	6.102
I1382.AG	I1382	France_BB_Steppe	OlaldeNature2018	PAC de la Sente (Grand Est Region, Moselle Department, Metz arrondissement, Mondelange)	France	49.153	6.102
I1388.AG	I1388	France_BB_Steppe	OlaldeNature2018	Sur les Barmes (Auvergne-Rhône-Alpes Region, Haute-Savoie Department, Annecy arrondissement, Marlens)	France	45.773	6.34313
I1390.AG	I1390	France_BB_Steppe	OlaldeNature2018	Les-Villas-d'Aurele (Grand Est Region, Haut-Rhin Department)	France	47.39	7.271
HOP001.AG	HOP001	Czechia_BB	PapacScienceAdvances2021	Hostivice (Central Bohemian Region, Prague-West District)	Czechia	50.0804	14.2769
HOP002.AG	HOP002	Czechia_BB	PapacScienceAdvances2021	Hostivice (Central Bohemian Region, Prague-West District)	Czechia	50.0804	14.2769
HOP003.AG	HOP003	Czechia_BB	PapacScienceAdvances2021	Hostivice (Central Bohemian Region, Prague-West District)	Czechia	50.0804	14.2769
HOP004.AG	HOP004	Czechia_BB	PapacScienceAdvances2021	Hostivice (Central Bohemian Region, Prague-West District)	Czechia	50.0804	14.2769
KO1003.AG	KO1003	Czechia_BB	PapacScienceAdvances2021	Kolín-2 (Central Bohemian Region, Kolín District)	Czechia	50.0256	15.1692
KO1004.AG	KO1004	Czechia_BB	PapacScienceAdvances2021	Kolín-2 (Central Bohemian Region, Kolín District)	Czechia	50.0256	15.1692
KO1005.AG	KO1005	Czechia_BB	PapacScienceAdvances2021	Kolín-2 (Central Bohemian Region, Kolín District)	Czechia	50.0256	15.1692
KOP001.AG	KOP001	Czechia_BB	PapacScienceAdvances2021	Kolín-6 (Central Bohemian Region, Kolín District)	Czechia	50.011	15.2132
KOP002.AG	KOP002	Czechia_BB	PapacScienceAdvances2021	Kolín-6 (Central Bohemian Region, Kolín District)	Czechia	50.011	15.2132
KOP003.AG	KOP003	Czechia_BB	PapacScienceAdvances2021	Kolín-6 (Central Bohemian Region, Kolín District)	Czechia	50.011	15.2132
PRU001.AG	PRU001	Czechia_BB	PapacScienceAdvances2021	Praha-Ruzyně (Prague Region, Prague District, Prague-6)	Czechia	50.0781	14.3122
PRU002.AG	PRU002	Czechia_BB	PapacScienceAdvances2021	Praha-Ruzyně (Prague Region, Prague District, Prague-6)	Czechia	50.0781	14.3122
PRU003.AG	PRU003	Czechia_BB	PapacScienceAdvances2021	Praha-Ruzyně (Prague Region, Prague District, Prague-6)	Czechia	50.0781	14.3122
PRU004.AG	PRU004	Czechia_BB	PapacScienceAdvances2021	Praha-Ruzyně (Prague Region, Prague District, Prague-6)	Czechia	50.0781	14.3122
PRU005.AG	PRU005	Czechia_BB	PapacScienceAdvances2021	Praha-Ruzyně (Prague Region, Prague District, Prague-6)	Czechia	50.0781	14.3122
TIS002.AG	TIS002	Czechia_BB	PapacScienceAdvances2021	Tišice (Central Bohemian Region, Mělník District)	Czechia	50.2834	14.5394
VLI022.AG	VLI022	Czechia_BB	PapacScienceAdvances2021	Vliněves (Central Bohemian Region, Mělník District)	Czechia	50.3659	14.4466
VLI024.AG	VLI024	Czechia_BB	PapacScienceAdvances2021	Vliněves (Central Bohemian Region, Mělník District)	Czechia	50.3659	14.4466
VLI026.AG	VLI026	Czechia_BB	PapacScienceAdvances2021	Vliněves (Central Bohemian Region, Mělník District)	Czechia	50.3659	14.4466
VLI029.AG	VLI029	Czechia_BB	PapacScienceAdvances2021	Vliněves (Central Bohemian Region, Mělník District)	Czechia	50.3659	14.4466
VLI030.AG	VLI030	Czechia_BB	PapacScienceAdvances2021	Vliněves (Central Bohemian Region, Mělník District)	Czechia	50.3659	14.4466
PEI2.SG	PEI2	France_BB_NoSteppe	BrunelPNAS2020	Dolmen des Peirières (Occitanie Region, Aude Department, Carcassonne arrondissement, Villedubert)	France	43.1355	2.2519
GBVPK.SG	GBVPK	France_BB_Steppe	SeguinOrlandoCurrBio2021	Grotte-Basse-de-la-Vigne-Perdue (Occitanie Region, Aude Department, Narbonne arrondissement, La Clape)	France	43.1491	3.06058
GBVPL.SG	GBVPL	France_BB_NoSteppe	SeguinOrlandoCurrBio2021	Grotte-Basse-de-la-Vigne-Perdue (Occitanie Region, Aude Department, Narbonne arrondissement, La Clape)	France	43.1491	3.06058
TORTC.SG	TORTC	France_BB_NoSteppe	SeguinOrlandoCurrBio2021	Grotte-des-Tortues (Occitanie Region, Aude Department, Narbonne arrondissement, La Clape)	France	43.1498	3.06054
TORTE.SG	TORTE	France_BB_NoSteppe	SeguinOrlandoCurrBio2021	Grotte-des-Tortues (Occitanie Region, Aude Department, Narbonne arrondissement, La Clape)	France	43.1498	3.06054
I16247.AG	I16247	France_BB_NoSteppe	PattersonNature2021	Martincourt (Grand Est Region, Meurthe-et-Moselle Department, Toul arrondissement)	France	48.8475	5.9472

## Sheet: Supp Table 4
Supplementary Table 4. Group labels used for qpAdm analysis under setup 4 which features only Twist capture and shotgun data.
Genetic ID	Master ID	Group label	Publication	Site	Country	Latitude	Longitude
I10871.SG	I10871	OldAfrica	LipsonNature2020	Shum Laka (North-West, Mezam, Santa)	Cameroon	5.8586	10.0778
I10873.SG	I10873	OldAfrica	LipsonNature2020	Shum Laka (North-West, Mezam, Santa)	Cameroon	5.8586	10.0778
I32822.TW	I32822	Russia_Afanasievo	LazaridisPattersonAnthonyVyazovNature2025	Elo-2 (Altai Republic, Ongudaysky District, Elo Village)	Russia	50.7814	85.5391
I32819.TW	I32819	Russia_Afanasievo	LazaridisPattersonAnthonyVyazovNature2025	Elo-1 (Altai Republic, Ongudaysky District, Elo Village)	Russia	50.7581	85.5602
I32499.TW	I32499	Russia_Afanasievo	LazaridisPattersonAnthonyVyazovNature2025	Kamyshta-1 (Republic of Khakassia, Askizsky District, Katanov Village)	Russia	53.2767	90.7426
I32619.TW	I32619	Russia_Afanasievo	LazaridisPattersonAnthonyVyazovNature2025	Bolshoy-Tolgoyok (Altai Republic, Shebalinsky District, Bolshoy Tolgoyok Village)	Russia	51.2322	85.8859
I20101.TW	I20101	Russia_Afanasievo	LazaridisPattersonAnthonyVyazovNature2025	Kurota-2 (Gorno-Altaisk Oblast)	Russia	50.8294	85.994
I33646.TW	I33646	Russia_Afanasievo	LazaridisPattersonAnthonyVyazovNature2025	Ayrydash-1 (Altai Republic, Chemalsky District, Kuyus Village)	Russia	51.0033	86.2424
I32501.TW	I32501	Russia_Afanasievo	LazaridisPattersonAnthonyVyazovNature2025	Kamyshta-1 (Republic of Khakassia, Askizsky District, Katanov Village)	Russia	53.2767	90.7426
I32497.TW	I32497	Russia_Afanasievo	LazaridisPattersonAnthonyVyazovNature2025	Kamyshta-2 (Republic of Khakassia, Askizsky District, Katanov Village)	Russia	53.562	90.393
I32500.TW	I32500	Russia_Afanasievo	LazaridisPattersonAnthonyVyazovNature2025	Kamyshta-1 (Republic of Khakassia, Askizsky District, Katanov Village)	Russia	53.2767	90.7426
I32821.TW	I32821	Russia_Afanasievo	LazaridisPattersonAnthonyVyazovNature2025	Nizhny-Tyumechin-1 (Altai Republic, Ongudaysky District, Elo Village)	Russia	50.7536	85.5567
I20541.TW	I20541	Russia_Afanasievo	LazaridisPattersonAnthonyVyazovNature2025	Uzunchul (Khakassia, Askizskiy Rayon)	Russia	53.4629	90.3099
I32502.TW	I32502	Russia_Afanasievo	LazaridisPattersonAnthonyVyazovNature2025	Choburak-1 (Altai Republic, Chemalsky District, Elanda Village)	Russia	51.1737	86.1131
I5269.TW	I5269	Russia_Afanasievo	LazaridisPattersonAnthonyVyazovNature2025	Elo-1 (Altai Republic, Ongudaysky District, Elo Village)	Russia	50.7581	85.5602
I4081.TW	I4081	IronGates_HG	This study (Twist version of a sample published in MathiesonNature2018)	Ostrovul-Corbului (Mehedinți County, Hinova)	Romania	44.517	22.722
I4655.TW	I4655	IronGates_HG	This study (Twist version of a sample published in MathiesonNature2018)	Schela-Cladovei (Mehedinți County, Drobeta-Turnu Severin)	Romania	44.6261	22.6058
VLASA32.SG	I5772	IronGates_HG	MarchiExcoffierCell2022	Vlasac (Bor District, Majdanpek Municipality, Boljetin)	Serbia	44.5331	22.0499
OC.SG	OC	IronGates_HG	GonzalesFortesCurrentBiology2017	Ostrovul-Corbului (Mehedinți County, Hinova)	Romania	44.517	22.722
M95.SG	M95	IronGates_HG	GonzalesFortesCurrentBiology2017	Schela-Cladovei (Mehedinți County, Drobeta-Turnu Severin)	Romania	44.6261	22.6058
M96.SG	M96	IronGates_HG	GonzalesFortesCurrentBiology2017	Schela-Cladovei (Mehedinți County, Drobeta-Turnu Severin)	Romania	44.6261	22.6058
VLASA7.SG	VLASA7	IronGates_HG	MarchiExcoffierCell2022	Vlasac (Bor District, Majdanpek Municipality, Boljetin)	Serbia	44.5331	22.0499
NEO669.SG	NEO669	IronGates_HG	AllentoftNature2024	Lepenski-Vir (Bor District, Majdanpek Municipality, Boljetin)	Serbia	44.5529	22.0276
NEO671.SG	NEO671	IronGates_HG	AllentoftNature2024	Schela-Cladovei (Mehedinți County, Drobeta-Turnu Severin)	Romania	44.6261	22.6058
NEO672.SG	NEO672	IronGates_HG	AllentoftNature2024	Schela-Cladovei (Mehedinți County, Drobeta-Turnu Severin)	Romania	44.6261	22.6058
NEO677.SG	NEO677	IronGates_HG	AllentoftNature2024	Vlasac (Bor District, Majdanpek Municipality, Boljetin)	Serbia	44.5331	22.0499
AKT16.SG	AKT16	Anatolia_N	MarchiExcoffierCell2022	Aktopraklık (Bursa, Nilüfer)	Turkey	40.173	28.772
Bar8.SG	Bar8	Anatolia_N	HofmanovaPNAS2016	Barcın-Höyük (Bursa, Yenişehir)	Turkey	40.3037	29.6085
Bar25.SG	Bar25	Anatolia_N	MarchiExcoffierCell2022	Barcın-Höyük (Bursa, Yenişehir)	Turkey	40.3037	29.6085
Bar31.SG	Bar31	Anatolia_N	HofmanovaPNAS2016	Barcın-Höyük (Bursa, Yenişehir)	Turkey	40.3037	29.6085
I1099.TW	I1099	Anatolia_N	LazaridisPattersonAnthonyVyazovNature2025	Barcın-Höyük (Bursa, Yenişehir)	Turkey	40.3037	29.6085
I1100.TW	I1100	Anatolia_N	LazaridisPattersonAnthonyVyazovNature2025	Barcın-Höyük (Bursa, Yenişehir)	Turkey	40.3037	29.6085
I1102.TW	I1102	Anatolia_N	LazaridisPattersonAnthonyVyazovNature2025	Barcın-Höyük (Bursa, Yenişehir)	Turkey	40.3037	29.6085
I1103.TW	I1103	Anatolia_N	LazaridisPattersonAnthonyVyazovNature2025	Barcın-Höyük (Bursa, Yenişehir)	Turkey	40.3037	29.6085
NEO72.SG	NEO72	WSHG	AllentoftNature2024	Mergen-6 (Tyumen Oblast, Ishimsky District)	Russia	56.0362	69.3389
NEO73.SG	NEO73	WSHG	AllentoftNature2024	Mergen-6 (Tyumen Oblast, Ishimsky District)	Russia	56.0362	69.3389
I1960.SG	I1960	WSHG	RohlandMallickGenomeResearch2022 (deep shotgun version of individual originally reported in NarasimhanPattersonScience2019)	Mergen-6 (Tyumen Oblast, Ishimsky District)	Russia	56.0362	69.3389
I7527.TW	I7527	CHG_Iran_N	LazaridisPattersonAnthonyVyazovNature2025	Ganj Dareh (Hamadan, Tuyserkan)	Iran	34.45	48.116
NEO816.SG	NEO816	CHG_Iran_N	AllentoftNature2024	Tepe Guran (Luristan)	Iran	33.756	47.097
NEO817.SG	NEO817	CHG_Iran_N	AllentoftNature2024	Tepe Guran (Ilam, Chardavol)	Iran	33.756	47.097
AH4.SG	AH4	CHG_Iran_N	BroushakiScience2016	Tepe-Abdul-Hosein (Hamadan, Nahavand)	Iran	34.1883	48.3689
AH2.SG	AH2	CHG_Iran_N	BroushakiScience2016	Tepe-Abdul-Hosein (Hamadan, Nahavand)	Iran	34.1883	48.3689
AH1.SG	AH1	CHG_Iran_N	BroushakiScience2016	Tepe-Abdul-Hosein (Hamadan, Nahavand)	Iran	34.1883	48.3689
KK1.SG	KK1	CHG_Iran_N	JonesNatureCommunications2015	Kotias Klde (Imereti, Raion Chiatura, Chiatura)	Georgia	42.28	43.28
SATP.SG	SATP	CHG_Iran_N	JonesNatureCommunications2015	Satsurblia (Imereti, Tsqaltubo, Tskhunkuri)	Georgia	42.4059	42.5818
PER503.SG	PER503	WHG	BrunelPNAS2020	Les-Perrats (Nouvelle-Aquitaine Region, Charente Department, Angoulême arrondissement, Agris)	France	45.77	0.33
PER3023.SG	PER3023	WHG	BrunelPNAS2020	Les-Perrats (Nouvelle-Aquitaine Region, Charente Department, Angoulême arrondissement, Agris)	France	45.77	0.33
hoe001.SG	hoe001	WHG	SimoesPNAS2024	Hoedic (Bretagne, Morbihan)	France	47.339	-2.879
hoe002.SG	hoe002	WHG	SimoesPNAS2024	Hoedic (Bretagne, Morbihan)	France	47.339	-2.879
hoe003.SG	hoe003	WHG	SimoesPNAS2024	Hoedic (Bretagne, Morbihan)	France	47.339	-2.879
hoe004.SG	hoe004	WHG	SimoesPNAS2024	Hoedic (Bretagne, Morbihan)	France	47.339	-2.879
hoe005.SG	hoe005	WHG	SimoesPNAS2024	Hoedic (Bretagne, Morbihan)	France	47.339	-2.879
stp001.SG	stp001	WHG	SimoesPNAS2024	Mont Saint Pierre (Grand Est, Marne, Champigny)	France	49.257	3.973
tev001.SG	tev001	WHG	SimoesPNAS2024	Téviec (Bretagne, Morbihan)	France	47.556	-3.165
tev003.SG	tev003_France	WHG	SimoesPNAS2024	Téviec (Bretagne, Morbihan)	France	47.556	-3.165
KO2.SG	I1508	Balkan_N	GambaNatureCommunications2014	Berettyóújfalu-Morotva-Liget (Hajdú-Bihar County, Derecske)	Hungary	47.3187	21.5274
I2532.TW	I2532	Balkan_N	LazaridisPattersonAnthonyVyazovNature2025	Coțatcu (Buzău County, Podgoria)	Romania	45.466	27.01
I2533.TW	I2533	Balkan_N	LazaridisPattersonAnthonyVyazovNature2025	Cârcea (Dolj County, Cârcea)	Romania	44.2667	23.9
I29876.TW	I29876	Balkan_N	GelabertNatureHumanBehavior2024	West of Danube, Siklós-elkerülö út (Siklós-Csukman dülö)	Hungary	45.85	18.29
I29877.TW	I29877	Balkan_N	GelabertNatureHumanBehavior2024	Egerág-Gyilkos-tó (Southeastern part of Transdanubia, Baranya County, northwest of Egerág village, HT 156)	Hungary	45.98	18.15
NEO130.SG	NEO130	Balkan_N	AllentoftNature2024	Dezsk (Csongrád-Csanád County, Szeged)	Hungary	46.251	20.259
NEO137.SG	NEO137	Balkan_N	AllentoftNature2024	Hödmezövasarhely Kotac (Csongrád-Csanád County, Hódmezővásárhely)	Hungary	46.418	20.33
I0061.SG	I0061	Russia_EHG	FuNature2016	Yuzhny Oleniy Ostrov (Republic of Karelia, Medvezhyegorsky District, Velikaya Guba Village)	Russia	61.9377	35.2609
I0211.TW	I0211	Russia_EHG	This study (Twist version of a sample published in MathiesonNature2018)	Yuzhny Oleniy Ostrov (Republic of Karelia, Medvezhyegorsky District, Velikaya Guba Village)	Russia	61.9377	35.2609
NEO555.SG	NEO555	Russia_EHG	AllentoftNature2024	Karavaikha (Vologda Oblast, Kirillovsky District, Karavaikha Village)	Russia	60.4678	38.9006
NEO556.SG	NEO556	Russia_EHG	AllentoftNature2024	Karavaikha (Vologda Oblast, Kirillovsky District, Karavaikha Village)	Russia	60.4678	38.9006
NEO557.SG	NEO557	Russia_EHG	AllentoftNature2024	Karavaikha (Vologda Oblast, Kirillovsky District, Karavaikha Village)	Russia	60.4678	38.9006
NEO558.SG	NEO558	Russia_EHG	AllentoftNature2024	Karavaikha (Vologda Oblast, Kirillovsky District, Karavaikha Village)	Russia	60.4678	38.9006
NEO559.SG	NEO559	Russia_EHG	AllentoftNature2024	Karavaikha (Vologda Oblast, Kirillovsky District, Karavaikha Village)	Russia	60.4678	38.9006
NEO560.SG	NEO560	Russia_EHG	AllentoftNature2024	Karavaikha (Vologda Oblast, Kirillovsky District, Karavaikha Village)	Russia	60.4678	38.9006
NEO536.SG	NEO536	Russia_EHG	AllentoftNature2024	Minino 1 (Vologda Oblast, Vologda District, Minino Village)	Russia	59.42	39.3
NEO537.SG	NEO537	Russia_EHG	AllentoftNature2024	Minino 1 (Vologda Oblast, Vologda District, Minino Village)	Russia	59.42	39.3
NEO539.SG	NEO539	Russia_EHG	AllentoftNature2024	Minino 1 (Vologda Oblast, Vologda District, Minino Village)	Russia	59.42	39.3
I29558.TW	I29558	Steppe_EBA	LazaridisPattersonAnthonyVyazovNature2025	Peschany-4 (Rostov Oblast, Remontnensky District)	Russia	46.5355	43.7177
I29559.TW	I29559	Steppe_EBA	LazaridisPattersonAnthonyVyazovNature2025	Peschany-4 (Rostov Oblast, Remontnensky District)	Russia	46.5355	43.7177
I29562.TW	RISE546	Steppe_EBA	LazaridisPattersonAnthonyVyazovNature2025	Temrta-4 (Rostov Oblast, Remontnensky District)	Russia	46.54	43.6995
I29564.TW	RISE547	Steppe_EBA	LazaridisPattersonAnthonyVyazovNature2025	Temrta-4 (Rostov Oblast, Remontnensky District)	Russia	46.54	43.6995
I29571.TW	RISE240	Steppe_EBA	LazaridisPattersonAnthonyVyazovNature2025	Sukhaya-Termista-1 (Rostov Oblast, Remontnensky District)	Russia	46.5844	43.6268
I6885.TW	I6885	Steppe_EBA	LazaridisPattersonAnthonyVyazovNature2025	Balkin (Kalmykia, Sarpinsk District, kurgan burial near Balkin village)	Russia	47.98	45.37
I10597.TW	I10597	Steppe_EBA	LazaridisPattersonAnthonyVyazovNature2025	Tsatsa (Volgograd Oblast, Svetloyarsky District, Tsatsa Village)	Russia	48.1833	44.6667
I3141.TW	I3141	Steppe_EBA	NikitinLazaridisNature2025	Shevchenko (Dnieperpetrovsk Oblast, Nikopol District, Pokrov municipality)	Ukraine	48.2204	37.1461
I6730.TW	I6730	Steppe_EBA	LazaridisPattersonAnthonyVyazovNature2025	Leschevo-1 (Samara Oblast, Neftegorsky District)	Russia	52.9333	50.9833
I10714.TW	I10714	Steppe_EBA	LazaridisPattersonAnthonyVyazovNature2025	Lopatino-1 (Samara Oblast, Krasnoyarsky District, Lopatino Village)	Russia	53.6397	50.6643
I6907.TW	I6907	Steppe_EBA	LazaridisPattersonAnthonyVyazovNature2025	Lebyazhinka-5 (Samara Oblast, Krasnoyarsky District, Lebyazhinka Village)	Russia	53.6806	50.6753
I6297.TW	I6297	Steppe_EBA	LazaridisPattersonAnthonyVyazovNature2025	Orlovka (Samara Oblast, Sergiyevsky District)	Russia	53.699	50.882
I6729.TW	I6729	Steppe_EBA	LazaridisPattersonAnthonyVyazovNature2025	Nizhnaya-Orlyanka-1 (Samara Oblast, Sergiyevsky District, Nizhnaya-Orlyanka Village)	Russia	53.8344	50.9375
Asp6.SG	Asp6	Germany_EN_LBK	MarchiExcoffierCell2022	Asparn Schletz (Niederösterreich, Mistelbach)	Austria	48.5798	16.4693
DER002.SG	DER002	Germany_EN_LBK	ChildebayevaHaakMolBioEvo2022	Derenburg-Meerenstieg-2 (Sachsen-Anhalt, Sachsen-Anhalt, Harz)	Germany	51.87	10.91
DER009.SG	DER009	Germany_EN_LBK	ChildebayevaHaakMolBioEvo2022	Derenburg-Meerenstieg-2 (Sachsen-Anhalt, Sachsen-Anhalt, Harz)	Germany	51.87	10.91
Dil16.SG	Dil16_new	Germany_EN_LBK	MarchiExcoffierCell2022	Dillingen-Steinheim (Bayern, Schwaben, Dillingen a d Donau)	Germany	48.595	10.539
Ess7.SG	Ess7	Germany_EN_LBK	MarchiExcoffierCell2022	Essenbach-Ammerbreite (Bayern, Niederbayern, Landshut-Landkreis)	Germany	48.639	12.268
Herx.SG	Herx	Germany_EN_LBK	MarchiExcoffierCell2022	Herxheim (Southwest Germany, Südliche Weinstraße district, Herxheim Municipality)	Germany	49.1425	8.21926
I29891.TW	I29891	Germany_EN_LBK	GelabertNatureHumanBehavior2024	Vonyarcvashegy-Mandulás lakópart III ütem (Zala County, Vonyarcvashegy)	Hungary	46.76	17.3
I29957.TW	I29957	Germany_EN_LBK	GelabertNatureHumanBehavior2024	Arnót-Nagy-bugyik (Borsod-Abaúj-Zemplén County, Miskolc)	Hungary	48.13	20.86
I29958.TW	I29958	Germany_EN_LBK	GelabertNatureHumanBehavior2024	Arnót-Arnóti-oldal Dél (Borsod-Abaúj-Zemplén County, Miskolc)	Hungary	48.13	20.86
I30411.TW	I30411	Germany_EN_LBK	GelabertNatureHumanBehavior2024	Asparn Schletz (Niederösterreich, Mistelbach)	Austria	48.5798	16.4693
I30413.TW	I30413	Germany_EN_LBK	GelabertNatureHumanBehavior2024	Asparn Schletz (Niederösterreich, Mistelbach)	Austria	48.5798	16.4693
I30414.TW	I30414	Germany_EN_LBK	GelabertNatureHumanBehavior2024	Asparn Schletz (Niederösterreich, Mistelbach)	Austria	48.5798	16.4693
I30418.TW	I30418	Germany_EN_LBK	GelabertNatureHumanBehavior2024	Asparn Schletz (Niederösterreich, Mistelbach)	Austria	48.5798	16.4693
I30421.TW	I30421	Germany_EN_LBK	GelabertNatureHumanBehavior2024	Asparn Schletz (Niederösterreich, Mistelbach)	Austria	48.5798	16.4693
I30423.TW	I30423	Germany_EN_LBK	GelabertNatureHumanBehavior2024	Asparn Schletz (Niederösterreich, Mistelbach)	Austria	48.5798	16.4693
I30425.TW	I30425	Germany_EN_LBK	GelabertNatureHumanBehavior2024	Asparn Schletz (Niederösterreich, Mistelbach)	Austria	48.5798	16.4693
I30428.TW	I30428	Germany_EN_LBK	GelabertNatureHumanBehavior2024	Asparn Schletz (Niederösterreich, Mistelbach)	Austria	48.5798	16.4693
I30430.TW	I30430	Germany_EN_LBK	GelabertNatureHumanBehavior2024	Asparn Schletz (Niederösterreich, Mistelbach)	Austria	48.5798	16.4693
I30434.TW	I30434	Germany_EN_LBK	GelabertNatureHumanBehavior2024	Asparn Schletz (Niederösterreich, Mistelbach)	Austria	48.5798	16.4693
Klein7.SG	Klein7	Germany_EN_LBK	MarchiExcoffierCell2022	Kleinhadersdorf (Niederösterreich, Mistelbach)	Austria	48.6632	16.5897
NEO128.SG	NEO128	Germany_EN_LBK	AllentoftNature2024	Vedrovice (Moravia)	Czechia	49.021	16.38
NEO36.SG	NEO36	TRB_N	AllentoftNature2024	Hindby mosse (Skåne län, Malmö)	Sweden	55.565	13.036
NEO38.SG	NEO38	TRB_N	AllentoftNature2024	Hindby mosse (Skåne län, Malmö)	Sweden	55.565	13.036
NEO39.SG	NEO39	TRB_N	AllentoftNature2024	Hindby mosse (Skåne län, Malmö)	Sweden	55.565	13.036
NEO599.SG	NEO599	TRB_N	AllentoftNature2024	Vanløse Mose (Zealand region)	Denmark	55.553	11.684
NEO640.SG	NEO640	TRB_N	AllentoftNature2024	Slonowice (Lesser Poland, Kazimierski, Kazimierza Wielka)	Poland	50.267	20.45
NEO641.SG	NEO641	TRB_N	AllentoftNature2024	Slonowice (Lesser Poland, Kazimierski, Kazimierza Wielka)	Poland	50.267	20.45
NEO925.SG	NEO925	TRB_N	AllentoftNature2024	Myrebjerg mose (Langeland region)	Denmark	54.771	10.675
NEO259.SG	NEO259	TRB_N	AllentoftNature2024	Frälsegården (Västra Götalands län, Falköping)	Sweden	58.164	13.454
RISE1159.SG	RISE1159	GlobularAmphora_LN	SchroederPNAS2019	Koszyce-3 (Lesser Poland Province, Proszowice County, Koszyce)	Poland	50.1701	20.579
RISE1161.SG	RISE1161	GlobularAmphora_LN	SchroederPNAS2019	Koszyce-3 (Lesser Poland Province, Proszowice County, Koszyce)	Poland	50.1701	20.579
RISE1163.SG	RISE1163	GlobularAmphora_LN	SchroederPNAS2019	Koszyce-3 (Lesser Poland Province, Proszowice County, Koszyce)	Poland	50.1701	20.579
RISE1165.SG	RISE1165	GlobularAmphora_LN	SchroederPNAS2019	Koszyce-3 (Lesser Poland Province, Proszowice County, Koszyce)	Poland	50.1701	20.579
RISE1166.SG	RISE1166	GlobularAmphora_LN	SchroederPNAS2019	Koszyce-3 (Lesser Poland Province, Proszowice County, Koszyce)	Poland	50.1701	20.579
RISE1170.SG	RISE1170	GlobularAmphora_LN	SchroederPNAS2019	Koszyce-3 (Lesser Poland Province, Proszowice County, Koszyce)	Poland	50.1701	20.579
RISE1241.SG	RISE1241	GlobularAmphora_LN	SchroederPNAS2019	Sandomierz-78 (Świętokrzyskie Province, Sandomierz County, Sandomierz)	Poland	50.6	21.7
RISE1246.SG	RISE1246	GlobularAmphora_LN	SchroederPNAS2019	Ksiaznice-2 (Subcarpathian Province, Mielec County, Przecław)	Poland	50.2	21.4
RISE1248.SG	RISE1248	GlobularAmphora_LN	SchroederPNAS2019	Ksiaznice-2 (Subcarpathian Province, Mielec County, Przecław)	Poland	50.2	21.4
RISE1249.SG	RISE1249	GlobularAmphora_LN	SchroederPNAS2019	Ksiaznice-2 (Subcarpathian Province, Mielec County, Przecław)	Poland	50.2	21.4
RISE1250.SG	RISE1250	GlobularAmphora_LN	SchroederPNAS2019	Sandomierz-78 (Świętokrzyskie Province, Sandomierz County, Sandomierz)	Poland	50.6	21.7
RISE1252.SG	RISE1252	GlobularAmphora_LN	SchroederPNAS2019	Mierzanowice-1 (Świętokrzyskie Province, Opatów County, Opatów)	Poland	50.8	21.5
RISE1254.SG	RISE1254	GlobularAmphora_LN	SchroederPNAS2019	Wilczyce-90 (Lower Silesian Province, Wrocław, Wrocław)	Poland	51.1	17.1
TRPTN_611.SG	611	England_N	ScheibAnnHumBio2019	Trumpington Meadows (England, Cambridgeshire)	United Kingdom	52.1703	0.105604
I13890.TW	I13890	England_N	FowlerOlaldeNature2021	Hazleton North (England, Gloucestershire, Cheltenham)	United Kingdom	51.8612	-1.88301
I13895.TW	I13895	England_N	FowlerOlaldeNature2021	Hazleton North (England, Gloucestershire, Cheltenham)	United Kingdom	51.8612	-1.88301
I13897.TW	I13897	England_N	FowlerOlaldeNature2021	Hazleton North (England, Gloucestershire, Cheltenham)	United Kingdom	51.8612	-1.88301
I13899.TW	I13899	England_N	FowlerOlaldeNature2021	Hazleton North (England, Gloucestershire, Cheltenham)	United Kingdom	51.8612	-1.88301
I20818.TW	I20818	England_N	FowlerOlaldeNature2021	Hazleton North (England, Gloucestershire, Cheltenham)	United Kingdom	51.8612	-1.88301
I21385.TW	I21385	England_N	FowlerOlaldeNature2021	Hazleton North (England, Gloucestershire, Cheltenham)	United Kingdom	51.8612	-1.88301
I21391.TW	I21391	England_N	FowlerOlaldeNature2021	Hazleton North (England, Gloucestershire, Cheltenham)	United Kingdom	51.8612	-1.88301
I30293.TW	I30293	England_N	FowlerOlaldeNature2021	Hazleton North (England, Gloucestershire, Cheltenham)	United Kingdom	51.8612	-1.88301
I30300.TW	I30300	England_N	FowlerOlaldeNature2021	Hazleton North (England, Gloucestershire, Cheltenham)	United Kingdom	51.8612	-1.88301
I30301.TW	I30301	England_N	FowlerOlaldeNature2021	Hazleton North (England, Gloucestershire, Cheltenham)	United Kingdom	51.8612	-1.88301
I30302.TW	I30302	England_N	FowlerOlaldeNature2021	Hazleton North (England, Gloucestershire, Cheltenham)	United Kingdom	51.8612	-1.88301
I30334.TW	I30334	England_N	FowlerOlaldeNature2021	Hazleton North (England, Gloucestershire, Cheltenham)	United Kingdom	51.8612	-1.88301
PEI10.SG	PEI10	S_France_LN	BrunelPNAS2020	Dolmen des Peirières (Occitanie Region, Aude Department, Carcassonne arrondissement, Villedubert)	France	43.1355	2.2519
MAS15.SG	MAS15	S_France_LN	SeguinOrlandoCurrBio2021	Mas-Rouge (Occitanie Region, Aude Department, Narbonne arrondissement)	France	43.1491	3.06058
ROUQEE.SG	ROUQEE	S_France_LN	SeguinOrlandoCurrBio2021	Grotte-du-Rouquet (Occitanie Region, Aude Department, Narbonne arrondissement, La Clape)	France	43.1777	3.06245
ROUQV.SG	ROUQV	S_France_LN	SeguinOrlandoCurrBio2021	Grotte-du-Rouquet (Occitanie Region, Aude Department, Narbonne arrondissement, La Clape)	France	43.1777	3.06245
ROUQHH.SG	ROUQHH	S_France_LN	SeguinOrlandoCurrBio2021	Grotte-du-Rouquet (Occitanie Region, Aude Department, Narbonne arrondissement, La Clape)	France	43.1777	3.06245
ROUQW.SG	ROUQW	S_France_LN	SeguinOrlandoCurrBio2021	Grotte-du-Rouquet (Occitanie Region, Aude Department, Narbonne arrondissement, La Clape)	France	43.1777	3.06245
ROUQFF.SG	ROUQFF	S_France_LN	SeguinOrlandoCurrBio2021	Grotte-du-Rouquet (Occitanie Region, Aude Department, Narbonne arrondissement, La Clape)	France	43.1777	3.06245
ROUQCC.SG	ROUQCC	S_France_LN	SeguinOrlandoCurrBio2021	Grotte-du-Rouquet (Occitanie Region, Aude Department, Narbonne arrondissement, La Clape)	France	43.1777	3.06245
BOU21.SG	BOU21	S_France_LN	ArzelierPruvostProcRoyalSocietyB2024	Aven de la Boucle (Corconne, Gard)	France	43.5222	3.5625
BOU24.SG	BOU24	S_France_LN	ArzelierPruvostProcRoyalSocietyB2024	Aven de la Boucle (Corconne, Gard)	France	43.5222	3.5625
BOU31.SG	BOU31	S_France_LN	ArzelierPruvostProcRoyalSocietyB2024	Aven de la Boucle (Corconne, Gard)	France	43.5222	3.5625
BOU35.SG	BOU35	S_France_LN	ArzelierPruvostProcRoyalSocietyB2024	Aven de la Boucle (Corconne, Gard)	France	43.5222	3.5625
BOU43.SG	BOU43	S_France_LN	ArzelierPruvostProcRoyalSocietyB2024	Aven de la Boucle (Corconne, Gard)	France	43.5222	3.5625
BOU27.SG	BOU27	S_France_LN	ArzelierPruvostProcRoyalSocietyB2024	Aven de la Boucle (Corconne, Gard)	France	43.5222	3.5625
BOU28.SG	BOU28	S_France_LN	ArzelierPruvostProcRoyalSocietyB2024	Aven de la Boucle (Corconne, Gard)	France	43.5222	3.5625
BOU39.SG	BOU39	S_France_LN	ArzelierPruvostProcRoyalSocietyB2024	Aven de la Boucle (Corconne, Gard)	France	43.5222	3.5625
BOU34.SG	BOU34	S_France_LN	ArzelierPruvostProcRoyalSocietyB2024	Aven de la Boucle (Corconne, Gard)	France	43.5222	3.5625
BOU30.SG	BOU30	S_France_LN	ArzelierPruvostProcRoyalSocietyB2024	Aven de la Boucle (Corconne, Gard)	France	43.5222	3.5625
BOU22.SG	BOU22	S_France_LN	ArzelierPruvostProcRoyalSocietyB2024	Aven de la Boucle (Corconne, Gard)	France	43.5222	3.5625
BOU42.SG	BOU42	S_France_LN	ArzelierPruvostProcRoyalSocietyB2024	Aven de la Boucle (Corconne, Gard)	France	43.5222	3.5625
BOU40.SG	BOU40	S_France_LN	ArzelierPruvostProcRoyalSocietyB2024	Aven de la Boucle (Corconne, Gard)	France	43.5222	3.5625
BOU38.SG	BOU38	S_France_LN	ArzelierPruvostProcRoyalSocietyB2024	Aven de la Boucle (Corconne, Gard)	France	43.5222	3.5625
WET370.SG	WET370	NE_France_LN	BrunelPNAS2020	Wettolsheim (Grand Est Region, Haut-Rhin Department, Colmar arrondissement)	France	48.0578	7.3
PSS4693.SG	PSS4693	NE_France_LN	BrunelPNAS2020	Ferme de l'Ile (Grand Est Region, Aube Department, Nogent-sur-Seine arrondissement, Pont-sur-Seine)	France	48.5185	3.59633
2HC51961131.SG	2HC51961131	NE_France_LN	SeguinOrlandoCurrBio2021	Mont-Aimé-hypogée-2 (Grand Est Region, Marne Department, Épernay arrondissement)	France	48.8585	3.99589
2H10.SG	2H10	NE_France_LN	SeguinOrlandoCurrBio2021	Mont-Aimé-hypogée-2 (Grand Est Region, Marne Department, Épernay arrondissement)	France	48.8585	3.99589
2H07.SG	2H07	NE_France_LN	SeguinOrlandoCurrBio2021	Mont-Aimé-hypogée-2 (Grand Est Region, Marne Department, Épernay arrondissement)	France	48.8585	3.99589
1H04.SG	1H04	NE_France_LN	SeguinOrlandoCurrBio2021	Mont-Aimé-hypogée-1 (Grand Est Region, Marne Department, Épernay arrondissement)	France	48.8589	3.99647
1H13.SG	1H13	NE_France_LN	SeguinOrlandoCurrBio2021	Mont-Aimé-hypogée-1 (Grand Est Region, Marne Department, Épernay arrondissement)	France	48.8589	3.99647
1H14.SG	1H14	NE_France_LN	SeguinOrlandoCurrBio2021	Mont-Aimé-hypogée-1 (Grand Est Region, Marne Department, Épernay arrondissement)	France	48.8589	3.99647
1H07.SG	1H07	NE_France_LN	SeguinOrlandoCurrBio2021	Mont-Aimé-hypogée-1 (Grand Est Region, Marne Department, Épernay arrondissement)	France	48.8589	3.99647
BRE445A	BRE445A	NE_France_LN	﻿ParasayanScienceAdvances2024	﻿Bréviandes les Pointes	France	48.2986	4.07485
BRE445B	BRE445B	NE_France_LN	﻿ParasayanScienceAdvances2025	﻿Bréviandes les Pointes	France	48.2986	4.07485
BRE445C	BRE445C	NE_France_LN	﻿ParasayanScienceAdvances2026	﻿Bréviandes les Pointes	France	48.2986	4.07485
BRE445D	BRE445D	NE_France_LN	﻿ParasayanScienceAdvances2027	﻿Bréviandes les Pointes	France	48.2986	4.07485
BRE445E	BRE445E	NE_France_LN	﻿ParasayanScienceAdvances2028	﻿Bréviandes les Pointes	France	48.2986	4.07485
ATP17.SG	ATP17	N_Spain_LNCA	GuntherPNAS2015	El Portalón Cave (Castilla y León, Burgos, Atapuerca)	Spain	42.3527	-3.51832
atp12-1420.SG	atp12-1420	N_Spain_LNCA	ValdioseraPNAS2018	El Portalón Cave (Castilla y León, Burgos, Atapuerca)	Spain	42.3527	-3.51832
por004.SG	por004	N_Spain_LNCA	ValdioseraPNAS2018	El Portalón Cave (Castilla y León, Burgos, Atapuerca)	Spain	42.3527	-3.51832
atp016.SG	atp016	N_Spain_LNCA	ValdioseraPNAS2018	El Portalón Cave (Castilla y León, Burgos, Atapuerca)	Spain	42.3527	-3.51832
por002.SG	por002	N_Spain_LNCA	ValdioseraPNAS2018	El Portalón Cave (Castilla y León, Burgos, Atapuerca)	Spain	42.3527	-3.51832
ATP7.SG	ATP7	N_Spain_LNCA	GuntherPNAS2015	El Portalón Cave (Castilla y León, Burgos, Atapuerca)	Spain	42.3527	-3.51832
ATP3.SG	ATP3	N_Spain_LNCA	GuntherPNAS2015	El Portalón Cave (Castilla y León, Burgos, Atapuerca)	Spain	42.3527	-3.51832
san216.SG	san216	N_Spain_LNCA	ValdioseraPNAS2018	San Quílez (Castilla y León, Burgos, San Martín Zar)	Spain	42.6944	-2.72714
RISE560.SG	I4132	SEGermany_BB	AllentoftNature2015	Augsburg-Hugo-Eckener-Straße (Bayern, Schwaben, Augsburg-Kreisfreie Stadt)	Germany	48.3285	10.8982
RISE564.SG	RISE564	SEGermany_BB	AllentoftNature2015	Osterhofen-Altenmarkt (Lower Bavaria, Deggendorf, Osterhofen)	Germany	48.691	13.016
RISE562.SG	RISE562	SEGermany_BB	AllentoftNature2015	Dingolfing-Landau (Bavaria, Landau an der Isar)	Germany	48.663	12.707
RISE559.SG	RISE559	SEGermany_BB	AllentoftNature2015	Augsburg (Bavaria)	Germany	48.3285	10.8982
RISE563.SG	RISE563	SEGermany_BB	AllentoftNature2015	Osterhofen-Altenmarkt (Lower Bavaria, Deggendorf, Osterhofen)	Germany	48.691	13.016
I2454.TW	I2454	England_BB	This study (Twist version of a sample published in OlaldeNature2018)	Over Narrows (England, Needingworth Quarry)	United Kingdom	52.34	0.03
I2445.TW	I2445	England_BB	This study (Twist version of a sample published in OlaldeNature2018)	Yarnton (England, Oxfordshire)	United Kingdom	51.7977	-1.31346
I2450.TW	I2450	England_BB	This study (Twist version of a sample published in OlaldeNature2018)	Spring Road cemetery (Oxfordshire, Oxfordshire)	United Kingdom	51.6723	-1.29514
I2443.TW	I2443	England_BB	This study (Twist version of a sample published in OlaldeNature2018)	Yarnton (England, Oxfordshire)	United Kingdom	51.7977	-1.31346
I2446.TW	I2446	England_BB	This study (Twist version of a sample published in OlaldeNature2018)	Yarnton (England, Oxfordshire)	United Kingdom	51.7977	-1.31346
KD070.SG	KD070	England_BB	DuliasPNAS2022	Low Hauxley (England, Northumberland)	United Kingdom	55.31	-1.55333
I0103.SG	I0103	Germany_CordedWare	This study (shotgun version of a sample published in MathiesonNature2018)	Esperstedt (Sachsen-Anhalt, Sachsen-Anhalt, Saalekreis)	Germany	51.42	11.68
I0104.SG	I0104	Germany_CordedWare	This study (shotgun version of a sample published in MathiesonNature2018)	Esperstedt (Sachsen-Anhalt, Sachsen-Anhalt, Saalekreis)	Germany	51.42	11.68
SMGB54_August21	SMGB54_August21	France_BB_Steppe	﻿ParasayanScienceAdvances2024	﻿﻿Saint- Martin- la- Garenne, Île- de- France	France	49.0366	1.67243
PEI2.SG	PEI2	France_BB_NoSteppe	BrunelPNAS2020	Dolmen des Peirières (Occitanie Region, Aude Department, Carcassonne arrondissement, Villedubert)	France	43.1355	2.2519
GBVPK.SG	GBVPK	France_BB_Steppe	SeguinOrlandoCurrBio2021	Grotte-Basse-de-la-Vigne-Perdue (Occitanie Region, Aude Department, Narbonne arrondissement, La Clape)	France	43.1491	3.06058
GBVPL.SG	GBVPL	France_BB_NoSteppe	SeguinOrlandoCurrBio2021	Grotte-Basse-de-la-Vigne-Perdue (Occitanie Region, Aude Department, Narbonne arrondissement, La Clape)	France	43.1491	3.06058
TORTC.SG	TORTC	France_BB_NoSteppe	SeguinOrlandoCurrBio2021	Grotte-des-Tortues (Occitanie Region, Aude Department, Narbonne arrondissement, La Clape)	France	43.1498	3.06054
TORTE.SG	TORTE	France_BB_NoSteppe	SeguinOrlandoCurrBio2021	Grotte-des-Tortues (Occitanie Region, Aude Department, Narbonne arrondissement, La Clape)	France	43.1498	3.06054

## Sheet: Supp Table 5
Supplementary Table 5. qpAdm results for Lower Rhine-Meuse Mesolithic individuals.
Target= Mesolithic individuals from the Lower Rhine-Meuse region/RhineMeuse_Mesolithic group
Outgroups = OldAfrica, IronGates_HG, Turkey_Neo, WSHG, CHG_Iran_N, GoyetQ116-1_cluster
Setup 1: No SNP filtering
Setup 2: SNP filter from Rohland et al. 2022
Setup 3: SNP filter from Fournier et al. 2025
Setup 4: Only Twist/Shotgun data in target, sources and outgroups (setup 4 was not tested for these models because GoyetQ116-1_cluster individuals only include 1240k data)
Group	Target	Setup	P-value	Balkan_N	WHG	Russia_EHG	GoyetQ-2_cluster	SE_Balkan_N	SE_WHG	SE_Russia_EHG	SE_GoyetQ-2_cluster
RhineMeuse_Mesolithic	AAT001.AG	1	0.0274054	0	1	0	0	0	0	0	0
		2	0.0195144	0	1	0	0	0	0	0	0
		3	0.0314963	0	1	0	0	0	0	0	0
		4
RhineMeuse_Mesolithic	DOG001.AG	1	0.346976	0	1	0	0	0	0	0	0
		2	0.355205	0	1	0	0	0	0	0	0
		3	0.443539	0	1	0	0	0	0	0	0
		4
RhineMeuse_Mesolithic	DOG002.AG	1	0.793047	0	1	0	0	0	0	0	0
		2	0.875155	0	1	0	0	0	0	0	0
		3	0.653786	0	1	0	0	0	0	0	0
		4
RhineMeuse_Mesolithic	DOG007.AG	1	0.120142	0	1	0	0	0	0	0	0
		2	0.340287	0	1	0	0	0	0	0	0
		3	0.188148	0	1	0	0	0	0	0	0
		4
RhineMeuse_Mesolithic	I13024.TW	1	0.54027	0	1	0	0	0	0	0	0
		2	0.318407	0	1	0	0	0	0	0	0
		3	0.0835816	0	1	0	0	0	0	0	0
		4
RhineMeuse_Mesolithic	I38450.TW	1	0.028867	0	1	0	0	0	0	0	0
		2	0.25921	0	1	0	0	0	0	0	0
		3	0.428919	0	1	0	0	0	0	0	0
		4
RhineMeuse_Mesolithic	I7010.AG	1	0.960217	0	1	0	0	0	0	0	0
		2	0.994916	0	1	0	0	0	0	0	0
		3	0.998111	0	1	0	0	0	0	0	0
		4
RhineMeuse_Mesolithic	I7015.AG	1	0.791651	0	1	0	0	0	0	0	0
		2	0.870277	0	1	0	0	0	0	0	0
		3	0.832902	0	1	0	0	0	0	0	0
		4
RhineMeuse_Mesolithic	I7018.AG	1	0.132383	0	1	0	0	0	0	0	0
		2	0.145303	0	1	0	0	0	0	0	0
		3	0.202919	0	1	0	0	0	0	0	0
		4
RhineMeuse_Mesolithic	MPR001.AG	1	0.274447	0	1	0	0	0	0	0	0
		2	0.278977	0	1	0	0	0	0	0	0
		3	0.215682	0	1	0	0	0	0	0	0
		4
RhineMeuse_Mesolithic	SPI001.AG	1	0.158775	0	1	0	0	0	0	0	0
		2	0.199216	0	1	0	0	0	0	0	0
		3	0.455875	0	1	0	0	0	0	0	0
		4
	RhineMeuse_Mesolithic	1	0.0921229	0	1	0	0	0	0	0	0
		2	0.0688014	0	1	0	0	0	0	0	0
		3	0.00890808	0	1	0	0	0	0	0	0
		4

## Sheet: Supp Table 6
Supplementary Table 6. qpAdm results for Early, Middle and Late Neolithic individuals/groups from the Lower Rhine-Meuse region without steppe ancestry.
Target= Early, Middle and Late Neolithic individuals/groups from the Lower Rhine-Meuse region without steppe ancestry
Outgroups = OldAfrica, IronGates_HG, Turkey_Neo, WSHG, CHG_Iran_N, Russia_Afanasievo
Setup 1: No SNP filtering
Setup 2: SNP filter from Rohland et al. 2022
Setup 3: SNP filter from Fournier et al. 2025
Setup 4: Only Twist/Shotgun data in target, sources and outgroups (not available for individuals/groups with only 1240k data)
Group	Target	Setup	P-value	Balkan_N	WHG	Russia_EHG	SE_Balkan_N	SE_WHG	SE_Russia_EHG
RhineMeuse_EN_Swifterbant	I17968.TW	1	0.385222	0.374	0.626		0.022	0.022
		2	0.469156	0.359	0.641		0.026	0.026
		3	0.84001	0.334	0.666		0.028	0.028
		4	0.645349	0.385	0.615		0.028	0.028
RhineMeuse_EN_Swifterbant	I12091.AG.TW	1	0.91187	0.406	0.594		0.016	0.016
		2	0.849316	0.405	0.595		0.016	0.016
		3	0.321565	0.414	0.586		0.017	0.017
		4	0.388138	0.429	0.571		0.02	0.02
RhineMeuse_EN_Swifterbant	I12093.AG	1	0.0564355		1
		2	0.098496		1
		3	0.0387356		1
		4			1
RhineMeuse_EN_Swifterbant	I12094.AG.TW	1	0.52792		1
		2	0.607549		1
		3	0.324383		1
		4	0.767805		1
	RhineMeuse_EN_Swifterbant	1	0.0837014	0.166	0.834		0.01	0.01
		2	0.216954	0.166	0.834		0.01	0.01
		3	0.0921747	0.176	0.824		0.01	0.01
		4	0.488041	0.355	0.645		0.017	0.017
RhineMeuse_MN_Swifterbant	I38442.TW	1	0.271848	0.162	0.838		0.013	0.013
		2	0.0167308	0.153	0.847		0.015	0.015
		3	0.0966709	0.16	0.84		0.014	0.014
		4	0.596761	0.188	0.812		0.016	0.016
RhineMeuse_MN_Swifterbant	SWA001.AG	1	0.895651	0.559	0.441		0.015	0.015
		2	0.541126	0.557	0.443		0.018	0.018
		3	0.67117	0.561	0.439		0.017	0.017
		4
RhineMeuse_MN_Swifterbant	SWA002.AG	1	0.152238	0.612	0.388		0.016	0.016
		2	0.283455	0.61	0.39		0.017	0.017
		3	0.125373	0.604	0.396		0.015	0.015
		4
RhineMeuse_MN_Swifterbant	SWA004.AG	1	0.0791344	0.552	0.415	0.033	0.016	0.017	0.016
		2	0.123725	0.548	0.414	0.039	0.016	0.018	0.017
		3	0.0261722	0.55	0.414	0.036	0.016	0.019	0.017
		4
RhineMeuse_MN_Swifterbant	I33738.TW	1	0.550076	0.63	0.37		0.015	0.015
		2	0.966198	0.626	0.374		0.015	0.015
		3	0.284915	0.628	0.372		0.015	0.015
		4	0.289741	0.636	0.364		0.017	0.017
RhineMeuse_MN_Swifterbant	I33739.TW	1	0.782363	0.368	0.534	0.098	0.025	0.03	0.034
		2	0.476743	0.376	0.542	0.081	0.031	0.036	0.041
		3	0.477833	0.365	0.581	0.054	0.031	0.036	0.042
		4	0.702537	0.42	0.556	0.024	0.031	0.037	0.04
	RhineMeuse_MN_Swifterbant	1	0.0731008	0.531	0.45	0.019	0.009	0.011	0.01
		2	0.0923005	0.528	0.456	0.016	0.009	0.011	0.011
		3	0.0370994	0.527	0.448	0.024	0.01	0.011	0.011
		4	0.259161	0.509	0.47	0.021	0.014	0.017	0.017
RhineMeuse_MN_Blatterhohle	I1563.TW	1	0.197344	0.568	0.432		0.014	0.014
		2	0.253482	0.565	0.435		0.016	0.016
		3	0.743237	0.566	0.434		0.015	0.015
		4	0.147516	0.574	0.426		0.017	0.017
RhineMeuse_MN_Blatterhohle	I1565.AG	1	0.240694	0.195	0.761	0.044	0.015	0.017	0.015
		2	0.215539	0.193	0.77	0.037	0.017	0.017	0.019
		3	0.244941	0.193	0.756	0.052	0.016	0.018	0.017
		4
RhineMeuse_MN_Blatterhohle	I1593.AG	1	0.881293	0.528	0.425	0.048	0.016	0.017	0.016
		2	0.795736	0.529	0.42	0.051	0.018	0.019	0.018
		3	0.879979	0.517	0.425	0.058	0.017	0.02	0.019
		4
RhineMeuse_MN_Blatterhohle	I1594.AG	1	0.229042	0.412	0.588		0.019	0.019
		2	0.274681	0.404	0.596		0.02	0.02
		3	0.248017	0.439	0.561		0.02	0.02
		4
	RhineMeuse_MN_Blatterhohle	1	0.200499	0.44	0.541	0.019	0.01	0.011	0.011
		2	0.0778798	0.429	0.545	0.026	0.01	0.011	0.012
		3	0.410714	0.435	0.534	0.031	0.01	0.012	0.012
		4
RhineMeuse_MN_Hazendonk	I38121.TW	1	0.51405	0.487	0.513		0.016	0.016
		2	0.474825	0.482	0.518		0.017	0.017
		3	0.626414	0.483	0.517		0.016	0.016
		4	0.0113048	0.487	0.513		0.019	0.019
RhineMeuse_MN_Hazendonk	I38447.TW	1	0.679451	0.468	0.532		0.015	0.015
		2	0.787481	0.467	0.533		0.015	0.015
		3	0.476511	0.466	0.534		0.015	0.015
		4	0.0515344	0.467	0.533		0.017	0.017
RhineMeuse_MN_Hazendonk	I38448.TW	1	0.326657	0.641	0.359		0.014	0.014
		2	0.750628	0.645	0.355		0.014	0.014
		3	0.580871	0.647	0.353		0.014	0.014
		4	0.634141	0.645	0.355		0.016	0.016
	RhineMeuse_MN_Hazendonk	1	0.478514	0.529	0.471		0.009	0.009
		2	0.974295	0.529	0.471		0.01	0.01
		3	0.710787	0.529	0.471		0.009	0.009
		4	0.00389171	0.528	0.472		0.011	0.011
RhineMeuse_MLN_Belgium	I13633.AG	1	0.770355	0.489	0.454	0.057	0.016	0.017	0.017
		2	0.837778	0.495	0.453	0.052	0.017	0.019	0.019
		3	0.405226	0.486	0.442	0.072	0.016	0.018	0.018
		4
RhineMeuse_MLN_Belgium	I13635.TW	1	0.233134	0.478	0.488	0.035	0.016	0.018	0.016
		2	0.525813	0.473	0.486	0.041	0.017	0.019	0.018
		3	0.694306	0.476	0.478	0.046	0.016	0.019	0.017
		4	0.415377	0.481	0.461	0.058	0.018	0.021	0.019
RhineMeuse_MLN_Belgium	I13654.AG	1	0.895086	0.494	0.506		0.015	0.015
		2	0.946937	0.496	0.504		0.017	0.017
		3	0.817569	0.486	0.514		0.018	0.018
		4
RhineMeuse_MLN_Belgium	I13655.AG	1	0.381718	0.513	0.487		0.015	0.015
		2	0.230546	0.501	0.499		0.016	0.016
		3	0.334375	0.511	0.489		0.017	0.017
		4
RhineMeuse_MLN_Belgium	I13656.AG	1	0.339143	0.508	0.455	0.036	0.017	0.02	0.021
		2	0.167451	0.502	0.436	0.062	0.02	0.023	0.024
		3	0.120336	0.5	0.417	0.083	0.019	0.024	0.025
		4
RhineMeuse_MLN_Belgium	I13657.AG	1	0.42477	0.511	0.431	0.058	0.016	0.019	0.018
		2	0.351146	0.517	0.432	0.052	0.017	0.02	0.019
		3	0.143714	0.511	0.421	0.068	0.017	0.021	0.019
		4
RhineMeuse_MLN_Belgium	I13659.TW	1	0.456728	0.538	0.439	0.023	0.015	0.017	0.017
		2	0.294165	0.538	0.438	0.024	0.017	0.018	0.018
		3	0.297038	0.526	0.423	0.051	0.016	0.019	0.019
		4	0.0160521	0.524	0.432	0.044	0.018	0.021	0.02
RhineMeuse_MLN_Belgium	I13660.AG	1	0.764332	0.462	0.442	0.097	0.02	0.022	0.024
		2	0.979074	0.472	0.457	0.071	0.022	0.027	0.028
		3	0.835532	0.452	0.444	0.104	0.022	0.027	0.028
		4
RhineMeuse_MLN_Belgium	I13629.AG	1	0.865872	0.457	0.442	0.101	0.024	0.031	0.034
		2	0.688766	0.452	0.439	0.109	0.029	0.036	0.04
		3	0.626534	0.449	0.418	0.132	0.031	0.038	0.044
		4
RhineMeuse_MLN_Belgium	I13631.AG	1	0.505827	0.504	0.496		0.027	0.027
		2	0.0938345	0.484	0.516		0.034	0.034
		3	0.225245	0.52	0.48		0.035	0.035
		4
RhineMeuse_MLN_Belgium	I13638.AG	1	0.114004	0.5	0.5		0.014	0.014
		2	0.156036	0.491	0.509		0.015	0.015
		3	0.146496	0.499	0.501		0.015	0.015
		4
RhineMeuse_MLN_Belgium	I13649.AG	1	0.814735	0.538	0.462		0.021	0.021
		2	0.518333	0.545	0.455		0.025	0.025
		3	0.443207	0.549	0.451		0.027	0.027
		4
RhineMeuse_MLN_Belgium	I13651.AG	1	0.774438	0.532	0.468		0.024	0.024
		2	0.290757	0.529	0.471		0.027	0.027
		3	0.762797	0.514	0.486		0.031	0.031
		4
RhineMeuse_MLN_Belgium	I7012.AG	1	0.353119	0.611	0.389		0.02	0.02
		2	0.552516	0.601	0.399		0.023	0.023
		3	0.769902	0.598	0.402		0.023	0.023
		4
RhineMeuse_MLN_Belgium	I18068.AG	1	0.204048	0.597	0.403		0.019	0.019
		2	0.120128	0.593	0.407		0.021	0.021
		3	0.092229	0.575	0.425		0.022	0.022
		4
RhineMeuse_MLN_Belgium	I21570.AG	1	0.380598	0.606	0.394		0.017	0.017
		2	0.111636	0.607	0.393		0.018	0.018
		3	0.569154	0.594	0.406		0.018	0.018
		4
RhineMeuse_MLN_Belgium	I13627.AG	1	0.855901	0.556	0.444		0.025	0.025
		2	0.791642	0.559	0.441		0.029	0.029
		3	0.746837	0.552	0.448		0.033	0.033
		4
RhineMeuse_MLN_Belgium	I7014.AG	1	0.275113	0.521	0.479		0.016	0.016
		2	0.207499	0.525	0.475		0.017	0.017
		3	0.0282072	0.529	0.471		0.017	0.017
		4
	RhineMeuse_MLN_Belgium	1	0.457282	0.505	0.465	0.031	0.007	0.009	0.009
		2	0.39926	0.501	0.464	0.035	0.008	0.009	0.01
		3	0.304802	0.497	0.459	0.043	0.008	0.009	0.009
		4	0.0494246	0.5	0.45	0.05	0.014	0.016	0.015
RhineMeuse_MN_Baltrum	BLR001.AG	1	0.555206	0.179	0.762	0.059	0.016	0.018	0.019
		2	0.515314	0.177	0.765	0.059	0.017	0.02	0.021
		3	0.385224	0.192	0.754	0.054	0.017	0.021	0.022
		4
RhineMeuse_MN_Tiel	I35542.TW	1	0.0929086	0.809	0.191		0.012	0.012
		2	0.266004	0.812	0.188		0.012	0.012
		3	0.858602	0.804	0.196		0.012	0.012
		4	0.0136636	0.801	0.199		0.014	0.014
RhineMeuse_MN_Tiel	I35543.TW	1	0.456336	0.789	0.211		0.013	0.013
		2	0.313231	0.788	0.212		0.013	0.013
		3	0.123877	0.794	0.206		0.013	0.013
		4	0.0115713	0.79	0.21		0.015	0.015
RhineMeuse_MN_Tiel	I35544.TW	1	0.0425744	0.82	0.18		0.026	0.026
		2	0.163399	0.833	0.167		0.032	0.032
		3	0.18339	0.81	0.19		0.031	0.031
		4	0.566989	0.872	0.128		0.034	0.034
	RhineMeuse_MN_Tiel	1	0.763851	0.801	0.199		0.009	0.009
		2	0.843875	0.801	0.199		0.009	0.009
		3	0.630801	0.799	0.201		0.009	0.009
		4	0.0712378	0.796	0.204		0.011	0.011
RhineMeuse_MN_Wartberg	KH150189_KH150632_KH150636.SG	1	0.674431	0.522	0.441	0.036	0.016	0.018	0.016
		2	0.300663	0.514	0.433	0.054	0.016	0.018	0.016
		3	0.689286	0.513	0.432	0.054	0.016	0.018	0.016
		4	0.103149	0.53	0.433	0.037	0.018	0.02	0.021
RhineMeuse_MN_Wartberg	KH150190.SG	1	0.0775521	0.707	0.293		0.014	0.014
		2	0.312294	0.711	0.289		0.015	0.015
		3	0.135859	0.702	0.298		0.015	0.015
		4	0.716946	0.718	0.282		0.017	0.017
RhineMeuse_MN_Wartberg	KH150191_KH150417_merge.AG	1	0.13878	0.676	0.324		0.015	0.015
		2	0.0867273	0.683	0.317		0.016	0.016
		3	0.313943	0.664	0.336		0.016	0.016
		4	0.390514	0.661	0.339		0.018	0.018
RhineMeuse_MN_Wartberg	KH150193_KH150286.SG	1	0.95952	0.689	0.311		0.014	0.014
		2	0.743208	0.694	0.306		0.015	0.015
		3	0.980171	0.69	0.31		0.015	0.015
		4	0.00617532	0.676	0.324		0.017	0.017
RhineMeuse_MN_Wartberg	KH150195_KH150196_KH150616.SG	1	0.356501	0.675	0.325		0.014	0.014
		2	0.165346	0.674	0.326		0.015	0.015
		3	0.0949977	0.665	0.335		0.015	0.015
		4	0.140035	0.675	0.325		0.015	0.015
RhineMeuse_MN_Wartberg	KH150197.SG	1	0.256043	0.572	0.428		0.016	0.016
		2	0.46812	0.571	0.429		0.016	0.016
		3	0.243268	0.563	0.437		0.017	0.017
		4	0.613862	0.559	0.441		0.018	0.018
RhineMeuse_MN_Wartberg	KH150198.SG	1	0.197945	0.636	0.364		0.016	0.016
		2	0.0278159	0.633	0.367		0.016	0.016
		3	0.164727	0.63	0.37		0.016	0.016
		4	0.341565	0.65	0.35		0.019	0.019
RhineMeuse_MN_Wartberg	KH150200.SG	1	0.172882	0.506	0.424	0.07	0.018	0.019	0.019
		2	0.193336	0.513	0.431	0.056	0.019	0.019	0.019
		3	0.133944	0.508	0.429	0.063	0.018	0.019	0.019
		4	0.102568	0.496	0.433	0.07	0.018	0.022	0.022
RhineMeuse_MN_Wartberg	KH150203_KH150290_merge.AG	1	0.120406	0.646	0.354		0.014	0.014
		2	0.0483896	0.657	0.343		0.015	0.015
		3	0.0139307	0.643	0.357		0.014	0.014
		4	0.599426	0.66	0.34		0.017	0.017
RhineMeuse_MN_Wartberg	KH150204_KH150634.SG	1	0.0675565	0.681	0.319		0.014	0.014
		2	0.171988	0.684	0.316		0.015	0.015
		3	0.0875215	0.684	0.316		0.014	0.014
		4	0.332319	0.673	0.327		0.016	0.016
RhineMeuse_MN_Wartberg	KH150208_KH150210.SG	1	0.273484	0.686	0.314		0.013	0.013
		2	0.569817	0.69	0.31		0.014	0.014
		3	0.725245	0.677	0.323		0.014	0.014
		4	0.97417	0.672	0.328		0.016	0.016
RhineMeuse_MN_Wartberg	KH150287.SG	1	0.462369	0.571	0.429		0.016	0.016
		2	0.441327	0.578	0.422		0.015	0.015
		3	0.862322	0.556	0.444		0.016	0.016
		4	0.00743426	0.578	0.422		0.019	0.019
RhineMeuse_MN_Wartberg	KH150289.SG	1	0.286874	0.605	0.395		0.016	0.016
		2	0.462937	0.613	0.387		0.016	0.016
		3	0.156989	0.608	0.392		0.017	0.017
		4	0.578146	0.585	0.415		0.018	0.018
RhineMeuse_MN_Wartberg	KH150418.SG	1	0.389066	0.615	0.385		0.014	0.014
		2	0.398164	0.616	0.384		0.015	0.015
		3	0.332923	0.608	0.392		0.015	0.015
		4	0.288349	0.611	0.389		0.016	0.016
RhineMeuse_MN_Wartberg	KH150419.SG	1	0.429856	0.689	0.311		0.016	0.016
		2	0.513772	0.69	0.31		0.018	0.018
		3	0.323607	0.685	0.315		0.017	0.017
		4	0.0934372	0.671	0.329		0.02	0.02
RhineMeuse_MN_Wartberg	KH150422.SG	1	0.0518773	0.424	0.576		0.016	0.016
		2	0.158421	0.427	0.573		0.016	0.016
		3	0.296788	0.43	0.57		0.017	0.017
		4	0.00667935	0.451	0.549		0.018	0.018
RhineMeuse_MN_Wartberg	KH150610.SG	1	0.651338	0.641	0.359		0.013	0.013
		2	0.79112	0.642	0.358		0.014	0.014
		3	0.343116	0.643	0.357		0.014	0.014
		4	0.150302	0.637	0.363		0.015	0.015
RhineMeuse_MN_Wartberg	KH150612.SG	1	0.912092	0.6	0.4		0.014	0.014
		2	0.891314	0.594	0.406		0.016	0.016
		3	0.462759	0.598	0.402		0.015	0.015
		4	0.131513	0.613	0.387		0.016	0.016
RhineMeuse_MN_Wartberg	KH150613_KH180043.SG	1	0.217461	0.631	0.341	0.028	0.015	0.016	0.016
		2	0.143732	0.639	0.345	0.016	0.016	0.017	0.018
		3	0.0701318	0.63	0.334	0.036	0.016	0.017	0.017
		4	0.101574	0.631	0.321	0.048	0.016	0.02	0.021
RhineMeuse_MN_Wartberg	KH150614_KH150615.SG	1	0.557427	0.593	0.407		0.015	0.015
		2	0.658641	0.588	0.412		0.016	0.016
		3	0.540141	0.587	0.413		0.015	0.015
		4	0.691633	0.592	0.408		0.016	0.016
RhineMeuse_MN_Wartberg	KH150618.SG	1	0.955361	0.644	0.307	0.049	0.015	0.016	0.015
		2	0.974185	0.645	0.309	0.046	0.017	0.018	0.018
		3	0.987683	0.644	0.311	0.045	0.016	0.017	0.017
		4	0.750039	0.654	0.316	0.03	0.018	0.02	0.022
RhineMeuse_MN_Wartberg	KH150619.SG	1	0.2688	0.589	0.411		0.013	0.013
		2	0.902454	0.589	0.411		0.014	0.014
		3	0.483591	0.583	0.417		0.013	0.013
		4	0.869016	0.586	0.414		0.015	0.015
RhineMeuse_MN_Wartberg	KH150620.SG	1	0.612622	0.593	0.375	0.032	0.016	0.017	0.017
		2	0.68606	0.594	0.378	0.028	0.016	0.018	0.017
		3	0.611267	0.588	0.368	0.044	0.016	0.017	0.017
		4	0.528676	0.583	0.358	0.059	0.018	0.02	0.02
RhineMeuse_MN_Wartberg	KH150621.SG	1	0.116358	0.653	0.347		0.017	0.017
		2	0.30361	0.656	0.344		0.021	0.021
		3	0.617607	0.654	0.346		0.019	0.019
		4	0.655033	0.656	0.344		0.02	0.02
RhineMeuse_MN_Wartberg	KH150622.SG	1	0.0905651	0.636	0.364		0.014	0.014
		2	0.00436184	0.642	0.358		0.015	0.015
		3	0.0125862	0.631	0.369		0.016	0.016
		4	0.437995	0.629	0.371		0.016	0.016
RhineMeuse_MN_Wartberg	KH150623.SG	1	0.69553	0.605	0.365	0.03	0.016	0.016	0.016
		2	0.915919	0.601	0.36	0.039	0.017	0.018	0.017
		3	0.83269	0.592	0.356	0.052	0.016	0.019	0.017
		4	0.336202	0.605	0.37	0.025	0.019	0.021	0.021
RhineMeuse_MN_Wartberg	KH150625.SG	1	0.00755947	0.673	0.327		0.015	0.015
		2	0.000931344	0.657	0.343		0.017	0.017
		3	0.00143153	0.66	0.34		0.017	0.017
		4	0.0136883	0.667	0.333		0.017	0.017
RhineMeuse_MN_Wartberg	KH150626.SG	1	0.729724	0.686	0.314		0.014	0.014
		2	0.898169	0.682	0.318		0.014	0.014
		3	0.541072	0.683	0.317		0.014	0.014
		4	0.455321	0.673	0.327		0.016	0.016
RhineMeuse_MN_Wartberg	KH150627.SG	1	0.148977	0.487	0.513		0.016	0.016
		2	0.242982	0.485	0.515		0.015	0.015
		3	0.274986	0.495	0.505		0.016	0.016
		4	0.055656	0.489	0.511		0.016	0.016
RhineMeuse_MN_Wartberg	KH150628.SG	1	0.157721	0.657	0.343		0.014	0.014
		2	0.439863	0.666	0.334		0.015	0.015
		3	0.352295	0.675	0.325		0.015	0.015
		4	0.427108	0.648	0.352		0.016	0.016
RhineMeuse_MN_Wartberg	KH150629.SG	1	0.809429	0.631	0.369		0.014	0.014
		2	0.228584	0.624	0.376		0.014	0.014
		3	0.282255	0.624	0.376		0.014	0.014
		4	0.207212	0.625	0.375		0.016	0.016
RhineMeuse_MN_Wartberg	KH150630.SG	1	0.384976	0.643	0.357		0.014	0.014
		2	0.367695	0.646	0.354		0.014	0.014
		3	0.272298	0.639	0.361		0.014	0.014
		4	0.141129	0.627	0.373		0.015	0.015
RhineMeuse_MN_Wartberg	KH150633.SG	1	0.0544219	0.654	0.317	0.029	0.016	0.018	0.015
		2	0.10851	0.651	0.309	0.04	0.016	0.018	0.017
		3	0.235454	0.648	0.31	0.041	0.015	0.018	0.016
		4	0.239352	0.654	0.31	0.035	0.017	0.02	0.021
RhineMeuse_MN_Wartberg	KH150635.SG	1	0.0321794	0.625	0.355	0.02	0.016	0.017	0.015
		2	0.0528471	0.617	0.354	0.029	0.015	0.017	0.016
		3	0.16931	0.621	0.354	0.025	0.015	0.016	0.015
		4	0.0832286	0.638	0.372	-0.01	0.017	0.02	0.019
RhineMeuse_MN_Wartberg	KH150637.SG	1	0.533875	0.632	0.368		0.015	0.015
		2	0.896342	0.634	0.366		0.015	0.015
		3	0.712311	0.628	0.372		0.015	0.015
		4	0.272646	0.633	0.367		0.017	0.017
RhineMeuse_MN_Wartberg	KH150639.SG	1	0.679754	0.658	0.292	0.05	0.015	0.017	0.017
		2	0.878974	0.662	0.3	0.039	0.016	0.018	0.018
		3	0.58605	0.65	0.299	0.051	0.016	0.018	0.018
		4	0.165853	0.67	0.298	0.032	0.018	0.021	0.022
RhineMeuse_MN_Wartberg	KH150640.SG	1	0.505826	0.643	0.357		0.014	0.014
		2	0.20041	0.642	0.358		0.015	0.015
		3	0.146253	0.636	0.364		0.014	0.014
		4	0.0280549	0.645	0.355		0.016	0.016
RhineMeuse_MN_Wartberg	KH150641.SG	1	0.229227	0.661	0.339		0.014	0.014
		2	0.367136	0.663	0.337		0.014	0.014
		3	0.169767	0.658	0.342		0.014	0.014
		4	0.230088	0.659	0.341		0.015	0.015
RhineMeuse_MN_Wartberg	KH180044.SG	1	0.520725	0.743	0.257		0.017	0.017
		2	0.584181	0.743	0.257		0.02	0.02
		3	0.194806	0.733	0.267		0.021	0.021
		4	0.41831	0.739	0.261		0.022	0.022
RhineMeuse_MN_Wartberg	KH180045.SG	1	0.0885526	0.489	0.511		0.019	0.019
		2	0.0386234	0.47	0.53		0.021	0.021
		3	0.190381	0.488	0.512		0.023	0.023
		4	0.0584508	0.483	0.517		0.022	0.022
	RhineMeuse_MN_Wartberg	1	0.886968	0.62	0.36	0.02	0.005	0.005	0.005
		2	0.869485	0.62	0.36	0.019	0.005	0.006	0.006
		3	0.497728	0.614	0.358	0.028	0.005	0.006	0.006
		4	0.133694	0.619	0.359	0.022	0.006	0.008	0.008

## Sheet: Supp Table 7
Supplementary Table 7. qpAdm results for individuals between 4500-2500 BCE across Europe.
Target= Individuals dated between 4500-2500 BCE without steppe ancestry outside the Lower Rhine-Meuse area
Outgroups = OldAfrica, IronGates_HG, Turkey_Neo, WSHG, CHG_Iran_N, Russia_Afanasievo
Setup 1: No SNP filtering
Genetic ID	Publication	Date mean in BP in years before 1950 CE [OxCal mu for a direct radiocarbon date, and average of range for a contextual date]	Date standard deviation in BP [OxCal sigma for a direct radiocarbon date, and standard deviation of the uniform distribution between the two bounds for a contextual date]	Full Date One of two formats. (Format 1) 95.4% CI calibrated radiocarbon age (Conventional Radiocarbon Age BP, Lab number) e.g. 2624-2350 calBCE (3990±40 BP, Ua-35016). (Format 2) Archaeological context range, e.g. 2500-1700 calBCE	Locality	Political Entity	Latitude	Longitude	P-value	BalkanN	WHG	Russia_EHG	SE_Balkan_N	SE_WHG	SE_Russia_EHG
I13840.AG	LazaridisAlpaslanRoodenbergScience2022	6102	65	4313-4051 calBCE (5330±25 BP, PSUAMS-5944)	Tren Cave (Southeast , Devoll area)	Albania	40.6711	20.9847	0.0445518	0.971	0	0.029	0.011	0	0.011
ANI153.AG	MathiesonNature2018	6434	42	4550-4368 calBCE (5657±30 BP, OxA-13692)	Varna	Bulgaria	43.2131	27.8644	0.125057	0.807	0.043	0.15	0.032	0.036	0.045
I0785.AG	MathiesonNature2018	6353	30	4451-4354 calBCE (5578±23 BP, MAMS-28135)	Yunatsite	Bulgaria	42.2322	24.2627	0.0699494	0.971	0.029	0	0.016	0.016	0
I2423.AG	MathiesonNature2018	6381	48	4536-4354 calBCE (5610±40 BP, Poz-83493)	Smyadovo	Bulgaria	43.0578	26.9836	0.170447	0.912	0.088	0	0.012	0.012	0
I2426_enhanced.AG	LazaridisAlpaslanRoodenbergScience2022 (higher coverage of previously reported individual from MathiesonNature2018)	6302	50	4446-4258 calBCE (5500±40 BP, Poz-83501)	Sushina	Bulgaria	43.0589	26.7672	0.0701249	0.882	0.118	0	0.022	0.022	0
I2428.AG	LazaridisAlpaslanRoodenbergScience2022	6400	87	4600-4300 BCE	Smyadovo (Northeast)	Bulgaria	43.0578	26.9836	0.914775	0.894	0.003	0.103	0.021	0.024	0.029
I2430.AG	MathiesonNature2018	6448	41	4602-4403 calBCE (5670±30 BP, Beta-432806)	Smyadovo	Bulgaria	43.0578	26.9836	0.152668	0.864	0.062	0.074	0.013	0.015	0.016
I2509.AG	MathiesonNature2018	6350	30	4449-4352 calBCE (5565±25 BP, PSUAMS-1812)	Veliko Tarnovo, Dzhulyunitsa	Bulgaria	43.1609	25.8834	0.229319	0.913	0.027	0.06	0.013	0.014	0.016
I2510.AG	MathiesonNature2018	4794	57	2907-2704 calBCE (4235±25 BP, PSUAMS-1815)	Veliko Tarnovo, Dzhulyunitsa	Bulgaria	43.1609	25.8834	0.309035	0.898	0.004	0.097	0.013	0.014	0.016
VAR009.AG	PenskeHaakNature2023	6436	43	4581-4368 calBCE (5659¬±31 BP, OxA-23622)	Varna (province Varna, municipality Varna)	Bulgaria	43.2188	27.9141	0.365581	0.869	0.065	0.066	0.014	0.015	0.018
VAR021.AG	PenskeHaakNature2023	6439	33	4547-4408 calBCE (5661¬±23 BP, MAMS-51332)	Varna (province Varna, municipality Varna)	Bulgaria	43.2188	27.9141	0.304256	0.824	0.078	0.098	0.016	0.017	0.018
VAR026.AG	PenskeHaakNature2023	6446	45	4604-4372 calBCE (5668¬±33 BP, OxA-23620)	Varna (province Varna, municipality Varna)	Bulgaria	43.2188	27.9141	0.0527522	0.905	0.025	0.07	0.018	0.022	0.025
VAR032.AG	PenskeHaakNature2023	6439	33	4547-4408 calBCE (5661¬±23 BP, MAMS-51328)	Varna (province Varna, municipality Varna)	Bulgaria	43.2188	27.9141	0.232183	0.856	0.072	0.072	0.014	0.016	0.018
YUN005.AG	PenskeHaakNature2023	6351	30	4450-4353 calBCE (5570¬±24 BP, MAMS-45478)	Yunatsite (Pazardzhik province)	Bulgaria	42.23	24.26	0.0935643	0.97	0	0.03	0.013	0	0.013
YUN007.AG	PenskeHaakNature2023	6345	32	4447-4347 calBCE (5551¬±27 BP, MAMS-45480)	Yunatsite (Pazardzhik province)	Bulgaria	42.23	24.26	0.0404061	0.964	0.005	0.03	0.013	0.013	0.015
YUN009.AG	PenskeHaakNature2023	6344	32	4446-4345 calBCE (5548¬±28 BP, MAMS-45482)	Yunatsite (Pazardzhik province)	Bulgaria	42.23	24.26	0.0977253	0.955	0.045	0	0.01	0.01	0
YUN012.AG	PenskeHaakNature2023	6350	115	4600-4200 BCE	Yunatsite (Pazardzhik province)	Bulgaria	42.23	24.26	0.495342	0.927	0	0.073	0.012	0	0.012
YUN013.AG	PenskeHaakNature2023	6392	44	4536-4362 calBCE (5624¬±26 BP, MAMS-45483)	Yunatsite (Pazardzhik province)	Bulgaria	42.23	24.26	0.0138804	0.951	0.026	0.023	0.012	0.015	0.017
YUN014.AG	PenskeHaakNature2023	6354	32	4456-4349 calBCE (5577¬±29 BP, MAMS-45484)	Yunatsite (Pazardzhik province)	Bulgaria	42.23	24.26	0.014116	0.947	0.015	0.037	0.014	0.015	0.018
YUN015.AG	PenskeHaakNature2023	6341	34	4446-4342 calBCE (5541¬±28 BP, MAMS-45485)	Yunatsite (Pazardzhik province)	Bulgaria	42.23	24.26	0.119103	0.946	0	0.054	0.015	0	0.015
YUN021.AG	PenskeHaakNature2023	6239	31	4342-4248 calBCE (5431¬±25 BP, MAMS-45486)	Yunatsite (Pazardzhik province)	Bulgaria	42.23	24.26	0.222717	0.933	0.028	0.039	0.012	0.014	0.017
YUN027_I0781.AG	PenskeHaakNature2023	6350	115	4600-4200 BCE	Yunatsite (Pazardzhik province)	Bulgaria	42.23	24.26	0.0712099	0.923	0.013	0.064	0.011	0.013	0.015
YUN048.AG	PenskeHaakNature2023	6435	35	4547-4402 calBCE (5657¬±24 BP, MAMS-45503)	Yunatsite (Pazardzhik province)	Bulgaria	42.23	24.26	0.0628135	0.941	0	0.059	0.013	0	0.013
I16425.AG	PattersonNature2021	4929	43	3083-2912 calBCE (4373±23 BP, SUERC-96207)	Channel Islands, Guernsey, Vale, Le Déhus	Channel Islands	49.4972	-2.50646	0.0277392	0.681	0.294	0.025	0.015	0.017	0.018
I16427.AG	PattersonNature2021	6057	74	4234-3979 calBCE (5328±23 BP, SUERC-96214, marine calibrated)	Channel Islands, Guernsey, Vale, Le Déhus	Channel Islands	49.4972	-2.50646	0.194321	0.859	0.141	0	0.02	0.02	0
I16429.AG	PattersonNature2021	4935	47	3088-2914 calBCE (4381±23 BP, SUERC-96206)	Channel Islands, Guernsey, Vale, Le Déhus	Channel Islands	49.4972	-2.50646	0.0774779	0.666	0.334	0	0.018	0.018	0
I16437.AG	PattersonNature2021	6091	59	4241-4050 calBCE (5315±21 BP) [R_combine: (5336±24 BP, SUERC-96213); (5263±38 BP, OxA-12542)]	Channel Islands, Guernsey, Vale, Le Déhus	Channel Islands	49.4972	-2.50646	0.524923	0.847	0.153	0	0.013	0.013	0
I16444.AG	PattersonNature2021	6048	75	4228-3968 calBCE (5304±24 BP, SUERC-96212, marine calibrated)	Channel Islands, Guernsey, Vale, Le Déhus	Channel Islands	49.4972	-2.50646	0.313434	0.845	0.155	0	0.012	0.012	0
I10045.AG	NovakPLoSOne2021	6050	115	4300-3900 BCE	Potočani	Croatia	45.4482	17.6388	0.244482	0.931	0.069	0	0.011	0.011	0
I10046.AG	NovakPLoSOne2021	6050	115	4300-3900 BCE	Potočani	Croatia	45.4482	17.6388	0.360863	0.952	0.048	0	0.01	0.01	0
I10047.AG	NovakPLoSOne2021	6050	115	4300-3900 BCE	Potočani	Croatia	45.4482	17.6388	0.638404	0.904	0.096	0	0.011	0.011	0
I10048.AG	NovakPLoSOne2021	6050	115	4300-3900 BCE	Potočani	Croatia	45.4482	17.6388	0.0134458	0.915	0.068	0.017	0.012	0.014	0.015
I10049.AG	NovakPLoSOne2021	6050	115	4300-3900 BCE	Potočani	Croatia	45.4482	17.6388	0.984273	0.919	0.081	0	0.011	0.011	0
I10050.AG	NovakPLoSOne2021	6050	115	4300-3900 BCE	Potočani	Croatia	45.4482	17.6388	0.262354	0.91	0.09	0	0.012	0.012	0
I10052.AG	NovakPLoSOne2021	6095	61	4246-4052 calBCE (5325±20 BP, UCIAMS-140250)	Potočani	Croatia	45.4482	17.6388	0.425846	0.897	0.045	0.059	0.015	0.019	0.02
I10053.AG	NovakPLoSOne2021	6050	115	4300-3900 BCE	Potočani	Croatia	45.4482	17.6388	0.333013	0.916	0.084	0	0.012	0.012	0
I10054.AG	NovakPLoSOne2021	6050	115	4300-3900 BCE	Potočani	Croatia	45.4482	17.6388	0.787358	0.907	0.093	0	0.011	0.011	0
I10056.AG	NovakPLoSOne2021	6050	115	4300-3900 BCE	Potočani	Croatia	45.4482	17.6388	0.0924007	0.906	0.05	0.044	0.013	0.016	0.016
I10057.AG	NovakPLoSOne2021	6050	115	4300-3900 BCE	Potočani	Croatia	45.4482	17.6388	0.152824	0.9	0.025	0.075	0.012	0.014	0.016
I10062.AG	NovakPLoSOne2021	6050	115	4300-3900 BCE	Potočani	Croatia	45.4482	17.6388	0.654721	0.923	0.077	0	0.011	0.011	0
I10063.AG	NovakPLoSOne2021	6050	115	4300-3900 BCE	Potočani	Croatia	45.4482	17.6388	0.157561	0.929	0.032	0.038	0.012	0.014	0.015
I10064.AG	NovakPLoSOne2021	6050	115	4300-3900 BCE	Potočani	Croatia	45.4482	17.6388	0.215388	0.911	0.089	0	0.012	0.012	0
I10065.AG	NovakPLoSOne2021	6050	115	4300-3900 BCE	Potočani	Croatia	45.4482	17.6388	0.139575	0.921	0.079	0	0.011	0.011	0
I10069.AG	NovakPLoSOne2021	6050	115	4300-3900 BCE	Potočani	Croatia	45.4482	17.6388	0.368903	0.884	0.068	0.048	0.013	0.014	0.015
I10070.AG	NovakPLoSOne2021	6050	115	4300-3900 BCE	Potočani	Croatia	45.4482	17.6388	0.243497	0.879	0.082	0.04	0.012	0.014	0.015
I10071.AG	NovakPLoSOne2021	6050	115	4300-3900 BCE	Potočani	Croatia	45.4482	17.6388	0.135466	0.886	0.114	0	0.013	0.013	0
I10072.AG	NovakPLoSOne2021	6050	115	4300-3900 BCE	Potočani	Croatia	45.4482	17.6388	0.135284	0.906	0.05	0.044	0.013	0.014	0.016
I10271.AG	NovakPLoSOne2021	6050	115	4300-3900 BCE	Potočani	Croatia	45.4482	17.6388	0.258234	0.906	0.094	0	0.012	0.012	0
I10272.AG	NovakPLoSOne2021	6023	76	4230-3967 calBCE (5240±40 BP, Beta-233122)	Potočani	Croatia	45.4482	17.6388	0.0679292	0.901	0.099	0	0.013	0.013	0
I10273.AG	NovakPLoSOne2021	6050	115	4300-3900 BCE	Potočani	Croatia	45.4482	17.6388	0.219816	0.942	0.058	0	0.01	0.01	0
I10274.AG	NovakPLoSOne2021	6050	115	4300-3900 BCE	Potočani	Croatia	45.4482	17.6388	0.406784	0.925	0.075	0	0.014	0.014	0
I10275.AG	NovakPLoSOne2021	6050	115	4300-3900 BCE	Potočani	Croatia	45.4482	17.6388	0.674004	0.932	0.068	0	0.015	0.015	0
I10291.AG	NovakPLoSOne2021	6050	115	4300-3900 BCE	Potočani	Croatia	45.4482	17.6388	0.135791	0.931	0.069	0	0.014	0.014	0
I10293.AG	NovakPLoSOne2021	6093	70	4315-3997 calBCE (5310±40 BP, Beta-233123)	Potočani	Croatia	45.4482	17.6388	0.823057	0.899	0.101	0	0.011	0.011	0
I10294.AG	NovakPLoSOne2021	6050	115	4300-3900 BCE	Potočani	Croatia	45.4482	17.6388	0.818715	0.92	0.08	0	0.011	0.011	0
I10297.AG	NovakPLoSOne2021	6050	115	4300-3900 BCE	Potočani	Croatia	45.4482	17.6388	0.586506	0.927	0.073	0	0.011	0.011	0
I10299.AG	NovakPLoSOne2021	6050	115	4300-3900 BCE	Potočani	Croatia	45.4482	17.6388	0.955421	0.92	0.08	0	0.011	0.011	0
I10303.AG	NovakPLoSOne2021	6050	115	4300-3900 BCE	Potočani	Croatia	45.4482	17.6388	0.233285	0.886	0.065	0.049	0.014	0.016	0.016
I20502.AG	LazaridisAlpaslanRoodenbergScience2022	5950	577	5000-3000 BCE	Dakovo - Franjevac, 2007	Croatia	45.313	18.4028	0.0636993	0.966	0.034	0	0.01	0.01	0
I2792.AG	MathiesonNature2018	4676	85	2872-2580 calBCE (4130±35 BP, Poz-90126)	Vučedol Tell	Croatia	45.3356	19.0605	0.131344	0.955	0.045	0	0.012	0.012	0
I5079.AG	MathiesonNature2018	5421	114	3651-3110 calBCE (4700±90 BP, Beta-187421)	Radovanci	Croatia	45.4885	17.6413	0.666832	0.945	0.055	0	0.012	0.012	0
BLS002.AG	PapacScienceAdvances2021	4692	74	2872-2626 calBCE (4141±22 BP, MAMS-41370)	Bohemia, Blšany	Czech Republic	50.3511	13.8521	0.18562	0.72	0.28	0	0.014	0.014	0
BRZ001.AG	PapacScienceAdvances2021	5820	48	3957-3797 calBCE (5078±25 BP, MAMS-41371)	Bohemia, Březno u Loun	Czech Republic	50.3575	13.7436	0.0290583	0.785	0.136	0.078	0.021	0.023	0.027
BRZ002.AG	PapacScienceAdvances2021	5521	47	3637-3386 calBCE (4768±26 BP, MAMS-41372)	Bohemia, Březno u Loun	Czech Republic	50.3575	13.7436	0.714181	0.889	0.111	0	0.012	0.012	0
HOL001.AG	PapacScienceAdvances2021	5613	45	3766-3535 calBCE (4879±36 BP, CRL-15611)	Bohemia, Holubice	Czech Republic	50.2006	14.2903	0.28529	0.843	0.157	0	0.013	0.013	0
HOL002.AG	PapacScienceAdvances2021	5140	92	3350-3030 BCE	Bohemia, Holubice	Czech Republic	50.2006	14.2903	0.0798029	0.808	0.162	0.03	0.014	0.016	0.015
HOL004.AG	PapacScienceAdvances2021	5154	88	3350-3030 calBCE (4486±36 BP, CRL-15612)	Bohemia, Holubice	Czech Republic	50.2006	14.2903	0.0661313	0.795	0.205	0	0.013	0.013	0
I14167.AG	PapacScienceAdvances2021	5850	231	4300-3500 BCE	Makotrasy	Czech Republic	50.1458	14.2214	0.374064	0.795	0.205	0	0.013	0.013	0
I14168.AG	PapacScienceAdvances2021	5850	231	4300-3500 BCE	Makotrasy	Czech Republic	50.1458	14.2214	0.0562681	0.691	0.27	0.039	0.014	0.016	0.015
I14169.AG	PapacScienceAdvances2021	5850	231	4300-3500 BCE	Makotrasy	Czech Republic	50.1458	14.2214	0.176356	0.795	0.205	0	0.013	0.013	0
I14170.AG	PapacScienceAdvances2021	5850	231	4300-3500 BCE	Makotrasy	Czech Republic	50.1458	14.2214	0.139742	0.83	0.134	0.036	0.013	0.015	0.016
I14171.AG	PapacScienceAdvances2021	5850	231	4300-3500 BCE	Makotrasy	Czech Republic	50.1458	14.2214	0.611126	0.803	0.197	0	0.013	0.013	0
I14172.AG	PapacScienceAdvances2021	5850	231	4300-3500 BCE	Makotrasy	Czech Republic	50.1458	14.2214	0.346912	0.816	0.184	0	0.012	0.012	0
I14173.AG	PapacScienceAdvances2021	5850	231	4300-3500 BCE	Makotrasy	Czech Republic	50.1458	14.2214	0.223984	0.777	0.223	0	0.014	0.014	0
I14174.AG	PapacScienceAdvances2021	5850	231	4300-3500 BCE	Makotrasy	Czech Republic	50.1458	14.2214	0.165589	0.8	0.164	0.037	0.014	0.015	0.014
I14175.AG	PapacScienceAdvances2021	5850	231	4300-3500 BCE	Makotrasy	Czech Republic	50.1458	14.2214	0.240099	0.776	0.224	0	0.015	0.015	0
I14176.AG	PapacScienceAdvances2021	5550	58	3700-3500 BCE	Makotrasy	Czech Republic	50.1458	14.2214	0.621869	0.809	0.191	0	0.013	0.013	0
I15648.AG	PattersonNature2021	5397	53	3598-3371 calBCE (4690±25 BP, PSUAMS-10098)	N Bohemia, Mladá Boleslav, Mužský-Hrada (Hrada site, Dneboh cadastre)	Czech Republic	49.9916	14.1626	0.244704	0.793	0.207	0	0.013	0.013	0
I15823.AG	PattersonNature2021	5550	115	3800-3400 BCE	Central Bohemia, Prague 5, Prague-Jinonice (Holmanʼs Garden Centre)	Czech Republic	50.0544	14.3634	0.245738	0.824	0.176	0	0.013	0.013	0
I15826.AG	PattersonNature2021	5505	65	3634-3382 calBCE (4750±25 BP, PSUAMS-8271)	Central Bohemia, Prague 5, Prague-Jinonice (Holmanʼs Garden Centre)	Czech Republic	50.0544	14.3634	0.021382	0.787	0.197	0.016	0.016	0.017	0.02
I16092.AG	PattersonNature2021	5385	55	3504-3348 calBCE (4615±25 BP, PSUAMS-10117)	NW Bohemia, Louny, Dobrom�řice	Czech Republic	50.3775	13.7913	0.183193	0.826	0.174	0	0.013	0.013	0
I16108.AG	PattersonNature2021	5526	37	3636-3526 calBCE (4785±25 BP, PSUAMS-10118)	Central Bohemia, Prague 5, Prague-Stodůlky (Malá Ohrada site)	Czech Republic	50.045	14.3393	0.769729	0.753	0.183	0.064	0.016	0.017	0.019
I16121.AG	PapacScienceAdvances2021	5850	231	4300-3500 BCE	Makotrasy	Czech Republic	50.1458	14.2214	0.369384	0.789	0.211	0	0.013	0.013	0
I16122.AG	PapacScienceAdvances2021	5850	231	4300-3500 BCE	Makotrasy	Czech Republic	50.1458	14.2214	0.0834013	0.814	0.186	0	0.013	0.013	0
I17310.AG	PattersonNature2021	5397	47	3519-3370 calBCE (4670±30 BP, PSUAMS-10053)	NW Bohemia, Teplice, Bílina (Titzler)	Czech Republic	50.5562	13.7635	0.227806	0.751	0.209	0.041	0.015	0.018	0.017
I4893.AG	OlaldeNature2018	6345	31	4446-4347 calBCE (5550±20 BP, PSUAMS-2850)	Prague 8, Kobylisy, Ke Stírce Street	Czech Republic	50.1217	14.457	0.0694502	0.915	0.085	0	0.012	0.012	0
I4894.AG	OlaldeNature2018	6371	38	4494-4361 calBCE (5610±20 BP, PSUAMS-2851)	Prague 8, Kobylisy, Ke Stírce Street	Czech Republic	50.1217	14.457	0.171297	0.916	0.084	0	0.012	0.012	0
I6677.AG	NarasimhanPattersonScience2019	5550	115	3800-3400 BCE	Bilina	Czech Republic	50.5481	13.7761	0.29596	0.822	0.178	0	0.012	0.012	0
I7186.AG	PapacScienceAdvances2021	5713	63	3933-3655 calBCE (4990±25 BP, PSUAMS-4231)	Makotrasy	Czech Republic	50.1458	14.2214	0.125521	0.801	0.199	0	0.012	0.012	0
I7187.AG	PapacScienceAdvances2021	6044	74	4227-3986 calBCE (5260±20 BP, PSUAMS-4404)	Makotrasy	Czech Republic	50.1458	14.2214	0.138779	0.766	0.234	0	0.012	0.012	0
I7188.AG	PapacScienceAdvances2021	5610	24	3705-3635 calBCE (4880±20 BP, PSUAMS-4232)	Makotrasy	Czech Republic	50.1458	14.2214	0.489362	0.801	0.199	0	0.013	0.013	0
I7189.AG	PapacScienceAdvances2021	5526	40	3634-3522 calBCE (4765±20 BP, PSUAMS-4233)	Makotrasy	Czech Republic	50.1458	14.2214	0.428771	0.805	0.195	0	0.012	0.012	0
I7191.AG	PapacScienceAdvances2021	5657	39	3774-3650 calBCE (4945±25 BP, PSUAMS-3997)	Makotrasy	Czech Republic	50.1458	14.2214	0.650356	0.809	0.191	0	0.013	0.013	0
I7193.AG	PapacScienceAdvances2021	5621	27	3710-3635 calBCE (4890±25 BP, PSUAMS-4234)	Makotrasy	Czech Republic	50.1458	14.2214	0.212126	0.549	0.451	0	0.014	0.014	0
I7194.AG	PapacScienceAdvances2021	5527	37	3633-3524 calBCE (4770±20 BP, PSUAMS-4235)	Makotrasy	Czech Republic	50.1458	14.2214	0.789899	0.8	0.2	0	0.013	0.013	0
I7197.AG	OlaldeNature2018	6438	35	4549-4401 calBCE (5660±25 BP, PSUAMS-4344)	Prague 5, Jinonice, Zahradnictví	Czech Republic	50.0504	14.3667	0.660508	0.944	0.056	0	0.011	0.011	0
I7272.AG	OlaldeNature2018	5417	74	3624-3376 calBCE (4715±20 BP, PSUAMS-4239)	Brandýsek	Czech Republic	50.19	14.158	0.074669	0.83	0.17	0	0.013	0.013	0
I7950.AG	PattersonNature2021	5398	42	3516-3367 calBCE (4655±25 BP, PSUAMS-10085)	Central Bohemia, Prague-West, Hostivice-Palouky	Czech Republic	50.0788	14.2802	0.757034	0.823	0.177	0	0.012	0.012	0
KO1016.AG	PapacScienceAdvances2021	4750	58	2900-2700 BCE	Bohemia, Kolín I	Czech Republic	50.0333	15.1681	0.263794	0.817	0.183	0	0.012	0.012	0
KOB002.AG	PapacScienceAdvances2021	5630	28	3761-3637 calBCE (4905±25 BP, MAMS-45784)	Bohemia, Kolín-Šťáralka	Czech Republic	50.0087	15.2309	0.541308	0.794	0.206	0	0.013	0.013	0
KOB003.AG	PapacScienceAdvances2021	5600	87	3800-3500 BCE	Bohemia, Kolín-Šťáralka	Czech Republic	50.0087	15.2309	0.416249	0.809	0.191	0	0.013	0.013	0
KOB004.AG	PapacScienceAdvances2021	5600	87	3800-3500 BCE	Bohemia, Kolín-Šťáralka	Czech Republic	50.0087	15.2309	0.0299585	0.783	0.185	0.032	0.015	0.016	0.019
KOB005.AG	PapacScienceAdvances2021	5704	58	3909-3654 calBCE (4986±24 BP, MAMS-45785)	Bohemia, Kolín-Šťáralka	Czech Republic	50.0087	15.2309	0.748125	0.766	0.234	0	0.017	0.017	0
NER001.AG	PapacScienceAdvances2021	6076	65	4235-3995 calBCE (5284±27 BP, MAMS-45790)	Bohemia, Neratovice	Czech Republic	50.2681	14.5232	0.0728562	0.656	0.344	0	0.016	0.016	0
PRE001.AG	PapacScienceAdvances2021	4625	93	2857-2501 calBCE (4095±26 BP, MAMS-41368)	Bohemia, Předm�řice	Czech Republic	50.2521	15.8119	0.318759	0.764	0.236	0	0.013	0.013	0
STD003.AG	PapacScienceAdvances2021	4877	36	3011-2887 calBCE (4314±25 BP, MAMS-45793)	Bohemia, Stadice	Czech Republic	50.6129	13.9612	0.140476	0.729	0.232	0.039	0.016	0.017	0.017
TOU001.AG	PapacScienceAdvances2021	4712	65	2881-2633 calBCE (4166±24 BP, MAMS-41357)	Bohemia, Toušeň	Czech Republic	50.1677	14.7226	0.147189	0.77	0.23	0	0.014	0.014	0
TUC002.AG	PapacScienceAdvances2021	4932	45	3085-2914 calBCE (4378±22 BP, MAMS-30752)	Bohemia, Tuchom�řice	Czech Republic	50.1377	14.2734	0.457406	0.915	0.085	0	0.011	0.011	0
TUC003.AG	PapacScienceAdvances2021	4940	58	3090-2890 BCE	Bohemia, Tuchom�řice	Czech Republic	50.1377	14.2734	0.0568684	0.643	0.291	0.066	0.014	0.017	0.016
TUC004.AG	PapacScienceAdvances2021	4940	58	3090-2890 BCE	Bohemia, Tuchom�řice	Czech Republic	50.1377	14.2734	0.220811	0.757	0.157	0.086	0.015	0.017	0.017
TUC005.AG	PapacScienceAdvances2021	4940	49	3091-2916 calBCE (4386±22 BP, MAMS-30753)	Bohemia, Tuchom�řice	Czech Republic	50.1377	14.2734	0.0791043	0.827	0.144	0.029	0.013	0.015	0.017
TUC006.AG	PapacScienceAdvances2021	4879	36	3011-2889 calBCE (4318±23 BP, MAMS-30754)	Bohemia, Tuchom�řice	Czech Republic	50.1377	14.2734	0.535673	0.75	0.164	0.085	0.015	0.016	0.017
TUC007.AG	PapacScienceAdvances2021	6080	62	4236-3996 calBCE (5288±25 BP, MAMS-41356)	Bohemia, Tuchom�řice	Czech Republic	50.1377	14.2734	0.0791913	0.764	0.236	0	0.015	0.015	0
VLI004.AG	PapacScienceAdvances2021	6141	78	4326-4054 calBCE (5357±27 BP, KIA-40232)	Bohemia, Vlin�ves	Czech Republic	50.3659	14.4466	0.416014	0.87	0.13	0	0.013	0.013	0
VLI006.AG	PapacScienceAdvances2021	5661	41	3776-3651 calBCE (4949±25 BP, MAMS-41358)	Bohemia, Vlin�ves	Czech Republic	50.3659	14.4466	0.205356	0.85	0.15	0	0.017	0.017	0
VLI008.AG	PapacScienceAdvances2021	4759	59	2895-2701 calBCE (4212±21 BP, MAMS-30759)	Bohemia, Vlin�ves	Czech Republic	50.3659	14.4466	0.115126	0.738	0.217	0.046	0.014	0.015	0.015
VLI031.AG	PapacScienceAdvances2021	4510	64	2831-2472 calBCE (4046±27 BP, MAMS-41361)	Bohemia, Vlin�ves	Czech Republic	50.3659	14.4466	0.784244	0.719	0.281	0	0.014	0.014	0
VLI032.AG	PapacScienceAdvances2021	4682	79	2870-2583 calBCE (4132±24 BP, MAMS-41362)	Bohemia, Vlin�ves	Czech Republic	50.3659	14.4466	0.589293	0.762	0.238	0	0.013	0.013	0
VPR001.AG	PapacScienceAdvances2021	4756	62	2899-2697 calBCE (4213±25 BP, MAMS-41373)	Bohemia, Velké Přílepy	Czech Republic	50.1552	14.3181	0.47724	0.802	0.198	0	0.013	0.013	0
AVL001.SG	SeersholmSikoraNature2024	5165	79	3356-3098 calBCE (4510¬±32 BP; UBA-40443)	Str√∏by (Avlebjerg)	Denmark	55.3833	12.282	0.874396	0.749	0.251	0	0.017	0.017	0
NEO23.SG	AllentoftNature2024	5492	25	3646-3528 calBCE (4817¬±25 BP)	Jorl√∏se Mose (Zealand region)	Denmark	55.601	11.312	0.425462	0.806	0.194	0	0.012	0.012	0
NEO25.SG	AllentoftNature2024	5085	29	3336-3024 calBCE (4464¬±29 BP, AAR-21424)	Kainsbakke II (Jutland region)	Denmark	56.433	10.789	0.189099	0.579	0.342	0.079	0.016	0.017	0.018
NEO28.SG	AllentoftNature2024	5485	19	3633-3526 calBCE (4773¬±19 BP, AAR-21344; AAR-21343)	Salpetermosen syd 8 (Zealand region)	Denmark	55.91	12.307	0.305868	0.783	0.217	0	0.013	0.013	0
NEO3.SG	AllentoftNature2024	6300	65	4535-4254 calBCE (5540¬±65 BP, K-3921)	V√¶nges√∏ II (Jutland region)	Denmark	56.146	10.552	0.16941	0.064	0.793	0.143	0.027	0.035	0.042
NEO33.SG	AllentoftNature2024	5133	19	3353-3102 calBCE (4513¬±19 BP, UBA-39121; UBA-29904)	Vittrup (Jutland region)	Denmark	57.391	9.761	0.113089	0	0.495	0.505	0	0.028	0.028
NEO41.SG	AllentoftNature2024	5519	29	3699-3528 calBCE (4838¬±29 BP, UBA-37876)	Rude (Jutland region)	Denmark	55.994	10.248	0.313505	0.659	0.202	0.139	0.031	0.036	0.044
NEO43.SG	AllentoftNature2024	5608	37	3770-3635 calBCE (4901¬±37 BP, UCIAMS-232708)	Rude (Jutland region)	Denmark	55.994	10.248	0.0447669	0.689	0.204	0.107	0.018	0.021	0.024
NEO569.SG	AllentoftNature2024	6351	53	4544-4348 calBCE (5611¬±53 BP, UBA-35704)	Erteb√∏lle (Jutland region)	Denmark	56.812	9.179	0.135157	0	1	0	0	0	0
NEO594.SG	AllentoftNature2024	5138	28	3363-3102 calBCE (4528¬±28 BP, UBA-37886; UBA-38232)	Neverk√¶r Mose (Funen region)	Denmark	55.391	10.078	0.0119144	0.684	0.244	0.072	0.023	0.028	0.033
NEO595.SG	AllentoftNature2024	5581	15	3709-3642 calBCE (4910¬±15 BP, UCIAMS-232705)	Pandebjerg (Zealand region)	Denmark	55.789	11.292	0.628172	0.755	0.245	0	0.015	0.015	0
NEO597.SG	AllentoftNature2024	5183	60	3515-3041 calBCE (4570¬±60 BP, K-3746/ACQ59:8+38)	Zealand, Storelyng (√ògarde boat III)	Denmark	55.587	11.574	0.588854	0.716	0.284	0	0.016	0.016	0
NEO598.SG	AllentoftNature2024	6316	40	4486-4336 calBCE (5553¬±40 BP, UBA-37887)	S√∏lager (Zealand region)	Denmark	55.948	11.897	0.443796	0	0.898	0.102	0	0.016	0.016
NEO599.SG	AllentoftNature2024	5096	41	3355-3026 calBCE (4485¬±41 BP, AAR-10994)	Vanl√∏se Mose (Zealand region)	Denmark	55.553	11.684	0.0282397	0.715	0.271	0.014	0.017	0.02	0.022
NEO601.SG	AllentoftNature2024	5768	13	3946-3780 calBCE (5041¬±13 BP, UCIAMS-232706; K-6303; Poz-17006; AAR-11312)	Viks√∏ Mose (Zealand region)	Denmark	55.759	12.238	0.129599	0.789	0.211	0	0.018	0.018	0
NEO602.SG	AllentoftNature2024	5136	37	3363-3099 calBCE (4523¬±37 BP, AAR-10248)	Storelyng (√òstrup Homo II) (Zealand region)	Denmark	55.589	11.576	0.764287	0.753	0.247	0	0.017	0.017	0
NEO645.SG	AllentoftNature2024	6056	14	4247-4054 calBCE (5333¬±14 BP)	R√∏dhals (Zealand region)	Denmark	55.914	11.091	0.282166	0	0.93	0.07	0	0.019	0.019
NEO702.SG	AllentoftNature2024	5262	41	3522-3191 calBCE (4619¬±41 BP, UBA-35714)	J√∏rlundegard (Zealand region)	Denmark	55.828	12.166	0.0123367	0.721	0.171	0.108	0.022	0.025	0.029
NEO753.SG	AllentoftNature2024	5523	29	3705-3531 calBCE (4853¬±29 BP, UBA-39125)	Sigersdal Mose 2 (Zealand region)	Denmark	55.772	12.213	0.13772	0.752	0.169	0.078	0.018	0.019	0.021
NEO757.SG	AllentoftNature2024	5412	45	3636-3377 calBCE (4746¬±45 BP, UBA-35721)	Sejerby	Denmark	55.902	11.118	0.215895	0.697	0.303	0	0.017	0.017	0
NEO795.SG	AllentoftNature2024	5315	90	3697-3123 calBCE (4710¬±90 BP, K-3748/ACQ40+41:13)	Porsmose (Zealand region)	Denmark	55.276	11.875	0.10947	0.795	0.205	0	0.022	0.022	0
NEO853.SG	AllentoftNature2024	6253	57	4455-4241 calBCE (5496¬±57 BP, UBA-37896)	Lang√∏ Skaldynge (Funen region)	Denmark	55.545	10.622	0.615789	0	0.93	0.07	0	0.015	0.015
NEO865.SG	AllentoftNature2024	5392	31	3605-3369 calBCE (4688¬±31 BP, UBA-39128)	Lundby-Falster (Falster region)	Denmark	54.865	11.841	0.403838	0.714	0.286	0	0.019	0.019	0
NEO866.SG	AllentoftNature2024	5412	31	3633-3380 calBCE (4743¬±31 BP, UBA-40439)	Lundby-Falster (Falster region)	Denmark	54.865	11.841	0.0139029	0.718	0.259	0.024	0.015	0.017	0.015
NEO888.SG	AllentoftNature2024	5345	31	3516-3363 calBCE (4647¬±31 BP, UBA-40440)	Elken√∏re (Falster region)	Denmark	54.732	11.986	0.040719	0.688	0.265	0.047	0.022	0.024	0.029
NEO891.SG	AllentoftNature2024	5674	45	3899-3638 calBCE (4939¬±45 BP, UBA-37910)	Roskilde Fjord (south of Jyllinge) (Zealand region)	Denmark	55.73	12.1	0.196205	0.788	0.212	0	0.013	0.013	0
NEO896.SG	AllentoftNature2024	5402	32	3623-3371 calBCE (4698¬±32 BP, UBA-39554)	Mandemarke (M√∂n region)	Denmark	54.969	12.494	0.0156961	0.732	0.209	0.059	0.018	0.022	0.024
NEO898.SG	AllentoftNature2024	5167	72	3512-3012 calBCE (4539¬±72 BP, UBA-37912)	Svinninge Vejle (Zealand region)	Denmark	55.736	11.425	0.0905243	0.07	0.508	0.422	0.012	0.017	0.019
NEO925.SG	AllentoftNature2024	5170	69	3340-3100 BCE	Myrebjerg mose (Langeland region)	Denmark	54.771	10.675	0.204626	0.744	0.256	0	0.015	0.015	0
NEO933.SG	AllentoftNature2024	5402	56	3629-3365 calBCE (4688¬±56 BP, UBA-39145)	Sludegard S√∏mose (Funen region)	Denmark	55.253	10.746	0.18132	0.747	0.253	0	0.015	0.015	0
NEO935.SG	AllentoftNature2024	5204	33	3495-3103 calBCE (4573¬±33 BP, UBA-39147)	Vibygards Mose (Zealand region)	Denmark	55.564	12.016	0.456028	0.764	0.236	0	0.013	0.013	0
NEO942.SG	AllentoftNature2024	5547	53	3766-3518 calBCE (4846¬±53 BP, UBA-39159)	Tiss√∏e (Zealand region)	Denmark	55.575	11.294	0.0504134	0.651	0.349	0	0.014	0.014	0
NEO943.SG	AllentoftNature2024	4574	61	2868-2470 calBCE (4072¬±61 BP, UBA-39152)	Stenderup Hage (Funen region)	Denmark	55.46	9.694	0.0139588	0.66	0.315	0.025	0.015	0.015	0.016
NEO945.SG	AllentoftNature2024	5399	51	3626-3361 calBCE (4674¬±51 BP, UBA-39151)	L√¶sten Mose (Jutland region)	Denmark	56.485	9.827	0.0330575	0.634	0.322	0.044	0.015	0.018	0.016
NEO960.SG	AllentoftNature2024	6060	43	4315-3995 calBCE (5308¬±43 BP, AAR-10993; BCH198:4a+b)	Ravnsbjerggard II (Zealand region)	Denmark	55.581	11.578	0.138789	0	0.883	0.117	0	0.02	0.02
NEO961.SG	AllentoftNature2024	5132	32	3356-3098 calBCE (4510¬±32 BP, UBA-40443)	Avlebjerg (Str√∏by) (Zealand region)	Denmark	55.368	12.287	0.180675	0.74	0.26	0	0.026	0.026	0
NEO962.SG	AllentoftNature2024	5792	37	3977-3796 calBCE (5102¬±37 BP, AAR-7416-2)	Dragsholm (Zealand region)	Denmark	55.768	11.388	0.760788	0	0.841	0.159	0	0.034	0.034
MA974.SG	SaagCurrentBiology2017	5586	78	3785-3519 calBCE (4860±60 BP, CAMS-6266)	Kudrukla, Ida-Viru	Estonia	59.45	28.08	0.175269	0.053	0.202	0.745	0.022	0.029	0.037
MA975.SG	SaagCurrentBiology2017	5488	78	3646-3376 calBCE (4770±60 BP, CAMS-6265)	Kudrukla, Ida-Viru	Estonia	59.45	28.08	0.157497	0	0.181	0.819	0	0.025	0.025
Tamula1.AG	MittnikNatureCommunications2018	5407	61	3621-3366 calBCE (4680±40 BP, Poz-15645)	Tamula	Estonia	57.505	26.584	0.431559	0.072	0.22	0.708	0.015	0.021	0.024
Tamula3.AG	MittnikNatureCommunications2018	5666	53	3796-3641 calBCE (4940±40 BP, Poz-10826)	Tamula	Estonia	57.505	26.584	0.0542056	0	0.208	0.792	0	0.023	0.023
1H04.SG	SeguinOrlandoCurrBio2021	4851	10	2917-2887 calBCE (4293±16 BP) [R_combine: (4345±25 BP, UCAIMS-229428); (4260±20, UCAIMS-229429)]	Marne, Mont-Aimé hypogée I	France	48.8589	3.99647	0.514458	0.739	0.261	0	0.014	0.014	0
1H06.SG	SeguinOrlandoCurrBio2021	5115	104	3330-3018 calBCE (4450¬±20 BP, UCAIMS-229430)	Marne, Mont-Aim√© hypog√©e I	France	48.8589	3.99647	0.462	0.508	0.492	0	0.014	0.014	0
1H07.SG	SeguinOrlandoCurrBio2021	5166	79	3338-3037 calBCE (4480±20 BP, UCAIMS-229431)	Marne, Mont-Aimé hypogée I	France	48.8589	3.99647	0.195407	0.705	0.295	0	0.015	0.015	0
1H13.SG	SeguinOrlandoCurrBio2021	4950	53	3092-2921 calBCE (4395¬±20 BP, UCAIMS-229432)	Mont-Aim√©-hypog√©e-1 (Grand Est Region, Marne Department, √âpernay arrondissement)	France	48.8589	3.99647	0.553526	0.743	0.257	0	0.013	0.013	0
1H14.SG	SeguinOrlandoCurrBio2021	5160	86	3334-3030 calBCE (4470±20 BP, UCAIMS-229433)	Marne, Mont-Aimé hypogée I	France	48.8589	3.99647	0.631446	0.773	0.227	0	0.013	0.013	0
2H10.SG	SeguinOrlandoCurrBio2021	5165	74	3341-3098 calBCE (4495±20 BP, UCAIMS-224907)	Marne, Mont-Aimé hypogée II	France	48.8585	3.99589	0.203412	0.802	0.198	0	0.012	0.012	0
2H11.SG	SeguinOrlandoCurrBio2021	5162	75	3351-3102 calBCE (4510±20 BP, UCAIMS-224908)	Marne, Mont-Aimé hypogée II	France	48.8585	3.99589	0.671011	0.396	0.604	0	0.015	0.015	0
2H17.SG	SeguinOrlandoCurrBio2021	5157	85	3338-3031 calBCE (4475¬±25 BP, UCAIMS-229436)	Mont-Aim√©-hypog√©e-2 (Grand Est Region, Marne Department, √âpernay arrondissement)	France	48.8585	3.99589	0.613352	0.801	0.199	0	0.013	0.013	0
2HC51961131.SG	SeguinOrlandoCurrBio2021	5161	76	3357-3103 calBCE (4520¬±15 BP) [R_combine: (4515¬±20, UCAIMS-229437), (4525¬±20, UCAIMS-229438)]	Mont-Aim√©-hypog√©e-2 (Grand Est Region, Marne Department, √âpernay arrondissement)	France	48.8585	3.99589	0.337514	0.763	0.237	0	0.014	0.014	0
BERG02-2.SG	BrunelPNAS2020	5867	67	4041-3802 calBCE (5135±35 BP, Poz-53879)	Grand-Est (East), Bergheim, Saulager	France	43.2182	2.4127	0.0233324	0.825	0.158	0.017	0.015	0.018	0.019
BERG157-2.SG	BrunelPNAS2020	6050	115	4300-3900 BCE	Grand-Est (East), Bergheim, Saulager	France	43.2182	2.4127	0.0518622	0.818	0.148	0.034	0.016	0.018	0.018
BERG157-7.SG	BrunelPNAS2020	6112	73	4319-4050 calBCE (5335±35 BP, Poz-53888)	Grand-Est (East), Bergheim, Saulager	France	43.2182	2.4127	0.176899	0.838	0.162	0	0.014	0.014	0
BLP10.SG	BrunelPNAS2020	6065	74	4239-3985 calBCE (5275±40 BP, GrA-3117)	Hauts-de-France (North), Beaurieux, la Plaine	France	49.3925	3.73641	0.710253	0.842	0.158	0	0.014	0.014	0
BOU12.AG	ArzelierPruvostProcRoyalSocietyB2024	5247	30	3487-3107 calBCE ( 4560 +/- 30 BP, Lyon-15201 )	Aven de la Boucle (Corconne, Gard)	France	43.5222	3.5625	0.453668	0.804	0.196	0	0.012	0.012	0
BOU13.AG	ArzelierPruvostProcRoyalSocietyB2024	5100	202	3500-2800 BCE	Aven de la Boucle (Corconne, Gard)	France	43.5222	3.5625	0.34133	0.808	0.192	0	0.019	0.019	0
BOU2.AG	ArzelierPruvostProcRoyalSocietyB2024	5100	202	3500-2800 BCE	Aven de la Boucle (Corconne, Gard)	France	43.5222	3.5625	0.778824	0.775	0.225	0	0.014	0.014	0
BOU21.SG	ArzelierPruvostProcRoyalSocietyB2024	5100	202	3500-2800 BCE	Aven de la Boucle (Corconne, Gard)	France	43.5222	3.5625	0.0380382	0.68	0.208	0.112	0.015	0.018	0.021
BOU22.SG	ArzelierPruvostProcRoyalSocietyB2024	5247	45	3366-3036 calBCE (4518¬±45 BP, LTL22760)	Aven de la Boucle (Corconne, Gard)	France	43.5222	3.5625	0.749539	0.804	0.196	0	0.016	0.016	0
BOU23.AG	ArzelierPruvostProcRoyalSocietyB2024	5247	45	3644-3380 calBCE (4778¬±45 BP, LTL22761)	Aven de la Boucle (Corconne, Gard)	France	43.5222	3.5625	0.174302	0.805	0.195	0	0.018	0.018	0
BOU24.SG	ArzelierPruvostProcRoyalSocietyB2024	5100	202	3500-2800 BCE	Aven de la Boucle (Corconne, Gard)	France	43.5222	3.5625	0.161857	0.779	0.221	0	0.014	0.014	0
BOU25.AG	ArzelierPruvostProcRoyalSocietyB2024	5100	202	3500-2800 BCE	Aven de la Boucle (Corconne, Gard)	France	43.5222	3.5625	0.322854	0.816	0.184	0	0.013	0.013	0
BOU26.AG	ArzelierPruvostProcRoyalSocietyB2024	5100	202	3500-2800 BCE	Aven de la Boucle (Corconne, Gard)	France	43.5222	3.5625	0.887295	0.752	0.093	0.155	0.027	0.035	0.043
BOU30.SG	ArzelierPruvostProcRoyalSocietyB2024	5247	45	3366-3036 calBCE (4517¬±45 BP, LTL21904)	Aven de la Boucle (Corconne, Gard)	France	43.5222	3.5625	0.441748	0.823	0.177	0	0.014	0.014	0
BOU31.SG	ArzelierPruvostProcRoyalSocietyB2024	5100	202	3500-2800 BCE	Aven de la Boucle (Corconne, Gard)	France	43.5222	3.5625	0.918472	0.805	0.195	0	0.015	0.015	0
BOU32.AG	ArzelierPruvostProcRoyalSocietyB2024	5247	45	3796-3635 calBCE (4921¬±45 BP, LTL22762)	Aven de la Boucle (Corconne, Gard)	France	43.5222	3.5625	0.176153	0.805	0.195	0	0.013	0.013	0
BOU34.SG	ArzelierPruvostProcRoyalSocietyB2024	5247	30	3341-3029 calBCE (4477¬±30 BP, LTL22110)	Aven de la Boucle (Corconne, Gard)	France	43.5222	3.5625	0.253642	0.801	0.199	0	0.015	0.015	0
BOU35.SG	ArzelierPruvostProcRoyalSocietyB2024	5100	202	3500-2800 BCE	Aven de la Boucle (Corconne, Gard)	France	43.5222	3.5625	0.483395	0.812	0.188	0	0.013	0.013	0
BOU37.AG	ArzelierPruvostProcRoyalSocietyB2024	5100	202	3500-2800 BCE	Aven de la Boucle (Corconne, Gard)	France	43.5222	3.5625	0.442195	0.805	0.148	0.047	0.014	0.016	0.016
BOU38.SG	ArzelierPruvostProcRoyalSocietyB2024	5247	45	3626-3369 calBCE (4695¬±45 BP, LTL22763)	Aven de la Boucle (Corconne, Gard)	France	43.5222	3.5625	0.978088	0.814	0.186	0	0.015	0.015	0
BOU40.SG	ArzelierPruvostProcRoyalSocietyB2024	5247	45	3497-3101 calBCE (4571¬±45 BP, LTL21905)	Aven de la Boucle (Corconne, Gard)	France	43.5222	3.5625	0.959639	0.77	0.23	0	0.015	0.015	0
BOU42.SG	ArzelierPruvostProcRoyalSocietyB2024	5247	35	3485-3102 calBCE (4554¬±35 BP, LTL22112)	Aven de la Boucle (Corconne, Gard)	France	43.5222	3.5625	0.283901	0.792	0.208	0	0.014	0.014	0
BOU43.SG	ArzelierPruvostProcRoyalSocietyB2024	5100	202	3500-2800 BCE	Aven de la Boucle (Corconne, Gard)	France	43.5222	3.5625	0.0874873	0.806	0.194	0	0.015	0.015	0
BOU45.AG	ArzelierPruvostProcRoyalSocietyB2024	5100	202	3500-2800 BCE	Aven de la Boucle (Corconne, Gard)	France	43.5222	3.5625	0.689401	0.771	0.229	0	0.013	0.013	0
BRE445A	﻿ParasayanScienceAdvances2024	4450	35	2550-2450 BCE	﻿Bréviandes les Pointes	France	48.2986	4.07485	0.142451	0.749	0.251	0	0.012	0.012	0
BRE445B	﻿ParasayanScienceAdvances2025	4450	35	2550-2450 BCE	﻿Bréviandes les Pointes	France	48.2986	4.07485	0.210425	0.739	0.261	0	0.012	0.012	0
BRE445C	﻿ParasayanScienceAdvances2026	4450	35	2550-2450 BCE	﻿Bréviandes les Pointes	France	48.2986	4.07485	0.426406	0.738	0.262	0	0.012	0.012	0
BRE445D	﻿ParasayanScienceAdvances2027	4450	35	2550-2450 BCE	﻿Bréviandes les Pointes	France	48.2986	4.07485	0.410818	0.731	0.269	0	0.012	0.012	0
BRE445E	﻿ParasayanScienceAdvances2028	4450	35	2550-2450 BCE	﻿Bréviandes les Pointes	France	48.2986	4.07485	0.765693	0.77	0.23	0	0.012	0.012	0
BUCH2.SG	BrunelPNAS2020	6250	58	4400-4200 BCE	..	France	48.2357	4.11263	0.045954	0.857	0.143	0	0.014	0.014	0
CRE20D.SG	BrunelPNAS2020	6250	58	4400-4200 BCE	Occitanie (South), Béziers, Le Crès	France	43.2051	3.1308	0.24564	0.833	0.167	0	0.014	0.014	0
FLR001.AG	RivollatScienceAdvance2020	6414	45	4542-4367 calBCE (5640±30 BP, Beta-421634)	Calvados, Fleury-sur-Orne	France	49.19	-0.38	0.24432	0.851	0.149	0	0.013	0.013	0
FLR002.AG	RivollatScienceAdvance2020	5972	50	4214-3958 calBCE (5210±30 BP, Beta-416654)	Calvados, Fleury-sur-Orne	France	49.19	-0.38	0.254725	0.842	0.158	0	0.013	0.013	0
FLR003.AG	RivollatScienceAdvance2020	6376	42	4531-4356 calBCE (5610±30 BP, Beta-416656)	Calvados, Fleury-sur-Orne	France	49.19	-0.38	0.185091	0.851	0.149	0	0.012	0.012	0
FLR005.AG	RivollatScienceAdvance2020	6301	42	4444-4262 calBCE (5500±30 BP, Beta-416661)	Calvados, Fleury-sur-Orne	France	49.19	-0.38	0.193644	0.881	0.119	0	0.012	0.012	0
FLR007.AG	RivollatScienceAdvance2020	6326	39	4446-4331 calBCE (5520±30 BP, Beta-416662)	Calvados, Fleury-sur-Orne	France	49.19	-0.38	0.212406	0.862	0.138	0	0.012	0.012	0
FLR010.AG	RivollatScienceAdvance2020	6345	33	4447-4346 calBCE (5550±30 BP, Beta-416659)	Calvados, Fleury-sur-Orne	France	49.19	-0.38	0.348241	0.862	0.138	0	0.012	0.012	0
FLR011.AG	RivollatDeguillouxPNAS2022	5566	48	3705-3530 calBCE (4850±30BP, Beta-407174)	Calvados, Fleury-sur-Orne	France	49.19	-0.38	0.0573986	0.785	0.105	0.111	0.027	0.032	0.037
FLR013.AG	RivollatScienceAdvance2020	6356	33	4486-4350 calBCE (5580±30 BP, Beta-413162)	Calvados, Fleury-sur-Orne	France	49.19	-0.38	0.311155	0.85	0.15	0	0.012	0.012	0
FLR014.AG	RivollatScienceAdvance2020	6426	43	4546-4368 calBCE (5650±30 BP, Beta-413164)	Calvados, Fleury-sur-Orne	France	49.19	-0.38	0.231293	0.862	0.138	0	0.014	0.014	0
FLR015.AG	RivollatDeguillouxPNAS2022	6315	41	4446-4268 calBCE (5510¬±30 BP, Beta-416663)	Fleury-sur-Orne (Normandie Region, Calvados Department, Caen arrondissement)	France	49.19	-0.38	0.103545	0.833	0.167	0	0.015	0.015	0
GBVPL.SG	SeguinOrlandoCurrBio2021	4474	30	2574-2473 calBCE (4015±15 BP, UCAIMS-223209)	La Clape, Grotte Basse de la Vigne Perdue	France	43.1491	3.06058	0.495048	0.769	0.231	0	0.013	0.013	0
GLN202.AG	RivollatNature2023	6381	48	4536-4354 calBCE (5610¬±40 BP, Lyon-4447)	Gurgy Les Noisats (Bourgogne-Franche-Comt√© Region, Yonne Department, Auxerre arrondissement)	France	47.872	3.559	0.891755	0.855	0.145	0	0.013	0.013	0
GLN220.AG.SG	RivollatNature2023	6407	49	4542-4363 calBCE (5635¬±35 BP, Lyon-4680 )	Gurgy Les Noisats (Bourgogne-Franche-Comt√© Region, Yonne Department, Auxerre arrondissement)	France	47.872	3.559	0.216621	0.862	0.138	0	0.026	0.026	0
GLN242.AG	RivollatNature2023	6415	58	4582-4356 calBCE (5640¬±45 BP, Lyon-5877)	Gurgy Les Noisats (Bourgogne-Franche-Comt√© Region, Yonne Department, Auxerre arrondissement)	France	47.872	3.559	0.156069	0.824	0.176	0	0.013	0.013	0
GLN253.AG	RivollatNature2023	6070	73	4240-3987 calBCE (5280¬±40 BP, Lyon-4673)	Gurgy Les Noisats (Bourgogne-Franche-Comt√© Region, Yonne Department, Auxerre arrondissement)	France	47.872	3.559	0.0624361	0.841	0.159	0	0.013	0.013	0
GLN284.AG	RivollatNature2023	6402	44	4537-4366 calBCE (5631¬±25 BP, LTL20210A)	Gurgy Les Noisats (Bourgogne-Franche-Comt√© Region, Yonne Department, Auxerre arrondissement)	France	47.872	3.559	0.319064	0.853	0.147	0	0.013	0.013	0
GRG016.AG	RivollatScienceAdvance2020	6407	49	4542-4363 calBCE (5635±35 BP, Lyon-4680, SacA-9832)	France, Yonne, Gurgy "les Noisats" Family A (12 members) (we detect 21 2d/3d relative pairs: GRG008-GRG018, GRG023-GRG027, GRG021-GRG027, GRG018-GRG027, GRG023-GRG035, GRG016-GRG023, GRG016-GRG025, GRG016-GRG035, GRG016-GRG041, GRG015-GRG041, GRG008-GRG041, GRG018-GRG041, GRG021-GRG041, GRG023-GRG041, GRG027-GRG041, GRG035-GRG041, GRG057-GRG041, GRG057-GRG008, GRG057-GRG018, GRG057-GRG021, GRG057…	France	47.97	3.56	0.740774	0.849	0.151	0	0.012	0.012	0
GRG032.AG	RivollatScienceAdvance2020	6088	70	4310-3994 calBCE (5303±40 BP, Ly-12933)	Yonne, Gurgy "les Noisats"	France	47.97	3.56	0.296822	0.848	0.152	0	0.013	0.013	0
I1392.AG	OlaldeNature2018	4516	70	2835-2472 calBCE (4047±29 BP, MAMS-25935)	Haut-Rhin, Hegenheim, Necropole	France	47.56	7.52	0.151533	0.787	0.159	0.054	0.013	0.015	0.017
I15029.AG	PattersonNature2021	5700	115	3950-3550 BCE	Morbihan, Quiberon, Port Blanc	France	47.5235	-3.1546	0.247434	0.701	0.251	0.048	0.013	0.016	0.015
I15030.AG	PattersonNature2021	5700	115	3950-3550 BCE	Morbihan, Quiberon, Port Blanc	France	47.5235	-3.1546	0.0159458	0.781	0.178	0.041	0.014	0.016	0.016
I15031.AG	PattersonNature2021	5700	115	3950-3550 BCE	Morbihan, Quiberon, Port Blanc	France	47.5235	-3.1546	0.0729717	0.724	0.276	0	0.012	0.012	0
I15032.AG	PattersonNature2021	5700	115	3950-3550 BCE	Morbihan, Quiberon, Port Blanc	France	47.5235	-3.1546	0.365502	0.754	0.246	0	0.012	0.012	0
I15035.AG	PattersonNature2021	5000	548	4000-2100 BCE	Morbihan, Quiberon, Port Blanc	France	47.5235	-3.1546	0.0191824	0.751	0.228	0.021	0.013	0.014	0.015
I16247.AG	PattersonNature2021	4534	81	2840-2473 calBCE (4055±30 BP, PSUAMS-9410)	Meurthe-et-Moselle (54), Martincourt	France	48.8475	5.9472	0.443667	0.708	0.292	0	0.013	0.013	0
I18428.AG	PattersonNature2021	5400	87	3600-3300 BCE	Aube (10), Moussey PLA 2018	France	48.2364	4.07826	0.48194	0.843	0.157	0	0.014	0.014	0
I4308.AG	OlaldeNature2018	5450	58	3600-3400 BCE	Collet Redon	France	43.34	5.06	0.958568	0.813	0.187	0	0.019	0.019	0
MAS15.SG	SeguinOrlandoCurrBio2021	4950	53	3092-2921 calBCE (4395¬±20 BP, UCAIMS-229439)	Mas-Rouge (Occitanie Region, Aude Department, Narbonne arrondissement)	France	43.1491	3.06058	0.512253	0.814	0.186	0	0.015	0.015	0
NEO119.SG	AllentoftNature2024	4337	40	2568-2296 calBCE (3936¬±40 BP, UBA-39961)	Grotte Mandrin (Rhone-Alpes)	France	44.466	4.766	0.306371	0.797	0.203	0	0.016	0.016	0
NEO121.SG	AllentoftNature2024	4482	60	2848-2305 calBCE (4002¬±60 BP, UBA-39963)	Grotte Mandrin (Rhone-Alpes)	France	44.466	4.766	0.0179197	0.773	0.208	0.019	0.014	0.016	0.017
OBN007.AG	RivollatScienceAdvance2020	6377	49	4536-4349 calBCE (5601±45 BP, LTL-18528A)	Bas-Rhin, Obernai	France	48.46	7.48	0.16207	0.908	0.092	0	0.012	0.012	0
OBN009.AG	RivollatScienceAdvance2020	6398	44	4537-4364 calBCE (5628±25 BP, LTL-18529A)	Bas-Rhin, Obernai	France	48.46	7.48	0.99142	0.912	0.088	0	0.012	0.012	0
PEI10.SG	BrunelPNAS2020	4736	64	2895-2671 calBCE (4200±30 BP, Ly-14876)	Occitanie (South), Villedubert, Dolmen des Peirières	France	43.1355	2.2519	0.270075	0.766	0.234	0	0.018	0.018	0
PEI2.SG	BrunelPNAS2020	4385	87	2562-2308 BCE	Occitanie (South), Villedubert, Dolmen des Peirières	France	43.1355	2.2519	0.0404783	0.778	0.222	0	0.014	0.014	0
Pir4.SG	BrunelPNAS2020	6293	58	4448-4251 calBCE (5494±49 BP, Erl-13040)	Occitanie (South), Valros, Le Pirou	France	43.2516	3.2202	0.610221	0.838	0.162	0	0.018	0.018	0
PRI001.AG	RivollatScienceAdvance2020	6218	56	4342-4077 calBCE (5406±32 BP, OxA-15063)	Deux-Sèvres, Prissé-la-Charrière	France	46.15	-0.48	0.0572082	0.82	0.18	0	0.012	0.012	0
PRI005.AG	RivollatScienceAdvance2020	6150	58	4300-4100 BCE	Deux-Sèvres, Prissé-la-Charrière	France	46.15	-0.48	0.0932039	0.772	0.158	0.07	0.023	0.026	0.031
PRI006.AG	RivollatScienceAdvance2020	6150	58	4300-4100 BCE	Deux-Sèvres, Prissé-la-Charrière	France	46.15	-0.48	0.645494	0.802	0.198	0	0.013	0.013	0
PSS4693.SG	BrunelPNAS2020	5396	61	3605-3349 calBCE (4650±45 BP, GrA-46284)	Grand-Est (East), Pont-sur-Seine, Ferme de l,Ile	France	48.5185	3.59633	0.182168	0.838	0.162	0	0.013	0.013	0
ROUQCC.SG	SeguinOrlandoCurrBio2021	5346	64	3495-3340 calBCE (4595±20 BP, UCAIMS-229423)	La Clape, Grotte du Rouquet	France	43.594	3.91929	0.517032	0.747	0.253	0	0.014	0.014	0
ROUQEE.SG	SeguinOrlandoCurrBio2021	5047	89	3321-2937 calBCE (4435±15 BP, UCAIMS-223212)	La Clape, Grotte du Rouquet	France	43.594	3.91929	0.176861	0.766	0.234	0	0.013	0.013	0
ROUQHH.SG	SeguinOrlandoCurrBio2021	5163	74	3346-3101 calBCE (4505±20 BP, UCAIMS-229425)	La Clape, Grotte du Rouquet	France	43.594	3.91929	0.0756533	0.754	0.209	0.037	0.015	0.018	0.018
ROUQV.SG	SeguinOrlandoCurrBio2021	5159	75	3354-3102 calBCE (4515±15 BP, UCAIMS-223211)	La Clape, Grotte du Rouquet	France	43.594	3.91929	0.506389	0.789	0.211	0	0.012	0.012	0
ROUQW.SG	SeguinOrlandoCurrBio2021	5165	77	3356-3101 calBCE (4515±25 BP, UCAIMS-229422)	La Clape, Grotte du Rouquet	France	43.594	3.91929	0.124364	0.758	0.242	0	0.013	0.013	0
TORTC.SG	SeguinOrlandoCurrBio2021	4476	32	2578-2472 calBCE (4020±20 BP, UCAIMS-229426)	La Clape, Grotte des Tortues	France	43.1498	3.06054	0.161092	0.784	0.216	0	0.013	0.013	0
TORTD.SG	SeguinOrlandoCurrBio2021	4973	73	3261-2918 calBCE (4405±25 BP, UCAIMS-229427)	La Clape, Grotte des Tortues	France	43.1498	3.06054	0.846416	0.777	0.223	0	0.014	0.014	0
TORTE.SG	SeguinOrlandoCurrBio2021	4574	72	2839-2500 calBCE (4080±15 BP, UCAIMS-223206)	La Clape, Grotte des Tortues	France	43.1498	3.06054	0.652498	0.76	0.24	0	0.012	0.012	0
WET370.SG	BrunelPNAS2020	5494	72	3641-3378 calBCE (4764±45 BP, LTL-18703A)	Grand-Est (East), Wettolsheim, Wettolsheim	France	48.0578	7.3	0.12375	0.815	0.185	0	0.014	0.014	0
I0166.AG	LipsonNature2017	6400	87	4600-4300 BCE	Halberstadt-Sonntagsfeld	Germany	51.8958	11.0467	0.519751	0.895	0.105	0	0.015	0.015	0
I0172.AG	MathiesonNature2015 (1240k of same same sample with 390k in HaakLazaridis2015)	5155	94	3363-3029 calBCE (4502±48 BP, Erl-8699)	Esperstedt	Germany	51.42	11.68	0.961238	0.832	0.168	0	0.012	0.012	0
I0551.AG	MathiesonNature2015	5163	108	3400-3025 BCE	Salzmünde-Schiepzig	Germany	51.5331	11.8331	0.564127	0.806	0.194	0	0.015	0.015	0
I0559.AG	MathiesonNature2015 (1240k of same same sample with 390k in HaakLazaridis2015)	5530	39	3646-3528 calBCE (4815±26 BP, MAMS-22818)	Quedlinburg Site IX	Germany	51.792	11.142	0.288824	0.804	0.196	0	0.015	0.015	0
I0560.AG	MathiesonNature2015 (1240k of same same sample with 390k in HaakLazaridis2015)	5471	80	3637-3376 calBCE (4745±52 BP, Erl-7856)	Quedlinburg Site IX	Germany	51.792	11.142	0.295682	0.772	0.228	0	0.014	0.014	0
I0800.AG	LipsonNature2017	5164	77	3348-3097 calBCE (4498±27 BP, KIA-31459)	Salzmünde-Schiepzig	Germany	51.5331	11.8331	0.609054	0.803	0.197	0	0.026	0.026	0
I0802.AG	LipsonNature2017	5163	108	3400-3025 BCE	Salzmünde-Schiepzig	Germany	51.5331	11.8331	0.639748	0.759	0.241	0	0.027	0.027	0
I0807.AG	MathiesonNature2015 (1240k of same same sample with 390k in HaakLazaridis2015)	5799	78	3977-3659 calBCE (5061±62 BP, Erl-7784)	Esperstedt	Germany	51.42	11.68	0.0914021	0.836	0.164	0	0.016	0.016	0
I1560.AG	LipsonNature2017	5350	231	3800-3000 BCE	Erwitte-Schmerlecke (Nordrhein-Westfalen, Arnsberg, Soest)	Germany	51.6	8.25	0.268059	0.556	0.444	0	0.016	0.016	0
OST001.AG	PosthYuNature2023	5397	46	3516-3371 calBCE (4667¬±29 BP, AAR-17975)	Ostorf (Mecklenburg-Vorpommern)	Germany	53.6171	11.4259	0.705319	0.174	0.739	0.087	0.017	0.021	0.021
OST003.AG	PosthYuNature2023	5172	81	3364-3102 calBCE (4530¬±27 BP, AAR-18017)	Ostorf (Mecklenburg-Vorpommern)	Germany	53.6171	11.4259	0.611319	0.09	0.849	0.061	0.014	0.017	0.017
TGM009.AG	RivollatScienceAdvance2020	5208	93	3483-3104 calBCE (4556±26 BP, MAMS-41243)	Saxony-Anhalt, Tangermünde	Germany	52.54	11.97	0.0666082	0.25	0.717	0.033	0.016	0.018	0.017
I1495.AG	MathiesonNature2015 (capture of same sample shotgunned in Gamba2014)	6367	39	4496-4353 calBCE (5598±32 BP, MAMS-14819)	Apc-Berekalya I	Hungary	47.167	19.833	0.402054	0.877	0.123	0	0.013	0.013	0
I1497.AG	MathiesonNature2015 (capture of same sample shotgunned in Gamba2014)	5019	100	3320-2922 calBCE (4421±27 BP, MAMS-14825)	Apc-Berekalya I	Hungary	47.167	19.833	0.833092	0.819	0.118	0.064	0.013	0.015	0.015
I1908.AG	LipsonNature2017	6050	115	4300-3900 BCE	Keszthely-Fenékpuszta, Pusztaszentegyházi-dűlő	Hungary	46.7099	17.2394	0.956235	0.872	0.068	0.059	0.013	0.016	0.017
I1909.AG	LipsonNature2017	6086	59	4239-4046 calBCE (5300±23 BP, MAMS-14132)	Lánycsók, Csata-alja	Hungary	45.993	18.5813	0.583406	0.89	0.11	0	0.012	0.012	0
I2353.AG	LipsonNature2017	6200	144	4500-4000 BCE	Pusztataskony-Ledence I	Hungary	47.4592	20.5128	0.873813	0.907	0.093	0	0.013	0.013	0
I2354.AG	LipsonNature2017	6200	144	4500-4000 BCE	Pusztataskony-Ledence I	Hungary	47.4592	20.5128	0.489697	0.88	0.12	0	0.012	0.012	0
I2370.AG	LipsonNature2017	5122	107	3345-2937 calBCE (4460±40 BP, Poz-88230)	Alsónémedi	Hungary	47.3188	19.1669	0.0651448	0.83	0.112	0.058	0.014	0.015	0.015
I2371.AG	LipsonNature2017	5169	81	3361-3099 calBCE (4520±35 BP, Poz-83635)	Alsónémedi	Hungary	47.3188	19.1669	0.0720902	0.884	0.116	0	0.012	0.012	0
I2394.AG	LipsonNature2017	6231	42	4341-4176 calBCE (5418±29 BP, MAMS-14828)	Veszprém Jutasi út	Hungary	47.1026	17.913	0.543514	0.903	0.097	0	0.018	0.018	0
I2395.AG	LipsonNature2017	6200	144	4500-4000 BCE	Pusztataskony-Ledence I	Hungary	47.4592	20.5128	0.204628	0.872	0.128	0	0.015	0.015	0
I2752.AG	LipsonNature2017	5175	217	3600-2850 BCE	Balatonlelle-Felső-Gamász	Hungary	46.7847	17.7317	0.268787	0.887	0.113	0	0.011	0.011	0
I2753.AG	LipsonNature2017	5085	115	3333-2928 calBCE (4440±35 BP, Poz-88231)	Balatonlelle-Felső-Gamász	Hungary	46.7847	17.7317	0.374184	0.851	0.149	0	0.012	0.012	0
I2754.AG	LipsonNature2017	5140	96	3338-3024 calBCE (4465±30 BP, Poz-83637)	Balatonlelle-Felső-Gamász	Hungary	46.7847	17.7317	0.506546	0.913	0.087	0	0.012	0.012	0
I2755.AG	LipsonNature2017	5175	217	3600-2850 BCE	Balatonlelle-Felső-Gamász	Hungary	46.7847	17.7317	0.343594	0.937	0.063	0	0.019	0.019	0
I2763.AG	LipsonNature2017	5172	81	3363-3101 calBCE (4528±31 BP, DeA-14662)	Vörs	Hungary	46.6658	17.2708	0.0634456	0.922	0.078	0	0.022	0.022	0
I2783.AG	LipsonNature2017	6010	74	4228-3962 calBCE (5230±40 BP, Poz-83638)	Nemesnádudvar-Papföld, M9/7 lh.	Hungary	46.3348	19.0539	0.317954	0.855	0.145	0	0.013	0.013	0
I2785.AG	LipsonNature2017	5175	217	3600-2850 BCE	Vámosgyörk MHAT telep	Hungary	47.685	19.9184	0.342645	0.838	0.162	0	0.013	0.013	0
I2789.AG	LipsonNature2017	5650	58	3800-3600 BCE	Abony, Turjányos-dűlő	Hungary	47.1891	20.0048	0.350444	0.879	0.121	0	0.012	0.012	0
I2790.AG	LipsonNature2017	5625	39	3768-3543 calBCE (4890±35 BP, Poz-82205)	Abony, Turjános-dülö	Hungary	47.1891	20.0048	0.427	0.92	0.08	0	0.012	0.012	0
I2791.AG	LipsonNature2017	5523	49	3649-3516 calBCE (4800±40 BP, Poz-82206)	Abony, Turjános-dülö	Hungary	47.1891	20.0048	0.19723	0.872	0.128	0	0.013	0.013	0
I2793.AG	LipsonNature2017	6273	44	4442-4250 calBCE (5480±35 BP, Poz-83629)	Törökszentmiklos, Road 4, site 3	Hungary	47.1916	20.4023	0.524854	0.87	0.13	0	0.012	0.012	0
I4189.AG	LipsonNature2017	6050	115	4300-3900 BCE	Alsónyék, site 11	Hungary	46.2045	18.7299	0.179242	0.881	0.119	0	0.012	0.012	0
I7042.AG	OlaldeNature2018	6086	60	4239-4046 calBCE (5300±25 BP, PSUAMS-4035)	Szigetszentmiklós-Üdülősor	Hungary	47.43	19.052	0.0906148	0.881	0.119	0	0.013	0.013	0
ANN1.SG	CassidyNature2020	5405	98	3637-3191 calBCE (4670±70 BP, GrA-1703)	Ireland, Limerick, Annagh	Ireland	52.6764	-8.45533	0.300876	0.787	0.213	0	0.012	0.012	0
ANN2.SG	CassidyNature2020	5521	73	3707-3378 calBCE (4810±60 BP, GrA-1707)	Ireland, Limerick, Annagh	Ireland	52.6764	-8.45533	0.29231	0.808	0.192	0	0.013	0.013	0
ARD2.SG	CassidyNature2020	5401	54	3599-3366 calBCE (4675±35 BP, GrN-9708)	Ireland, Tipperary, Ardcrony	Ireland	52.935	-8.15417	0.514453	0.788	0.212	0	0.013	0.013	0
ASH1.SG	CassidyNature2020	5501	68	3640-3380 calBCE (4765±40 BP, GrN-11036)	Ireland, Tipperary, Ashleypark	Ireland	52.9311	-8.18743	0.45899	0.82	0.18	0	0.013	0.013	0
ASH3.SG	CassidyNature2020	5609	43	3764-3534 calBCE (4876±34 BP, UBA-38310)	Ireland, Tipperary, Ashleypark	Ireland	52.9311	-8.18743	0.487709	0.774	0.226	0	0.014	0.014	0
bally.SG	CassidyPNAS2016	5131	102	3346-3014 calBCE (4465±38 BP, UBA-7059)	Ballynahatty, County Down	Ireland	54.5422	-5.95667	0.279884	0.806	0.194	0	0.011	0.011	0
BG72.SG	CassidyNature2020	5467	81	3633-3377 calBCE (4735±35 BP, GrN-11362)	Ireland, Carlow, Baunogenasraid	Ireland	52.8074	-6.82331	0.0358378	0.776	0.202	0.022	0.013	0.016	0.014
CAK530.SG	CassidyNature2020	4711	69	2884-2631 calBCE (4170±32 BP, OxA-35325)	Ireland, Sligo, Carrowkeel	Ireland	54.0586	-8.38206	0.180294	0.797	0.203	0	0.012	0.012	0
CAK531.SG	CassidyNature2020	4701	76	2883-2625 calBCE (4160±38 BP, UBA-38306)	Ireland, Sligo, Carrowkeel	Ireland	54.0586	-8.38206	0.424903	0.8	0.2	0	0.013	0.013	0
CAK532.SG	CassidyNature2020	4892	41	3013-2890 calBCE (4321±30 BP, OxA-35326)	Ireland, Sligo, Carrowkeel	Ireland	54.0586	-8.38206	0.768483	0.801	0.199	0	0.012	0.012	0
CAK533.SG	CassidyNature2020	4926	48	3087-2902 calBCE (4360±31 BP, OxA-35327)	Ireland, Sligo, Carrowkeel	Ireland	54.0586	-8.38206	0.311434	0.779	0.221	0	0.012	0.012	0
CAK534.SG	CassidyNature2020	4800	144	3100-2600 BCE	Ireland, Sligo, Carrowkeel	Ireland	54.0586	-8.38206	0.037557	0.756	0.162	0.082	0.025	0.029	0.034
CAK68.SG	CassidyNature2020	4503	69	2834-2466 calBCE (4031±37 BP, UBA-30808)	Ireland, Sligo, Carrowkeel	Ireland	54.0586	-8.38206	0.492507	0.788	0.212	0	0.013	0.013	0
car004.WGC.SG	SanchezQuintoPNAS2019	5517	52	3638-3386 calBCE (4770±30 BP, Beta-468275)	Carrowmore	Ireland	54.251	-8.519	0.560285	0.728	0.272	0	0.027	0.027	0
CH448.SG	CassidyNature2020	5517	54	3646-3383 calBCE (4790±41 BP, UBA-35070)	Ireland, Cavan, Cohaw	Ireland	54.0548	-7.02675	0.794895	0.8	0.2	0	0.013	0.013	0
GNM1007.SG	CassidyNature2020	5288	117	3513-3103 calBCE (4588±40 BP, UBA-38829)	Ireland, Mayo, Glennamong	Ireland	53.9697	-9.632	0.651548	0.789	0.211	0	0.013	0.013	0
GNM1076.SG	CassidyNature2020	5135	111	3366-2935 calBCE (4488±62 BP, UBA-37807)	Ireland, Mayo, Glennamong	Ireland	53.9697	-9.632	0.803194	0.769	0.231	0	0.014	0.014	0
MB6.SG	CassidyNature2020	5192	104	3494-3036 calBCE (4548±51 BP, UBA-35071)	Ireland, Down, Millin Bay, Keentagh Td.	Ireland	54.3638	-5.48603	0.438714	0.812	0.188	0	0.012	0.012	0
NG10.SG	CassidyNature2020	5151	89	3339-3028 calBCE (4473±29 BP, OxA-36079)	Newgrange	Ireland	53.6948	-6.4757	0.785177	0.783	0.217	0	0.013	0.013	0
NGZ1.SG	CassidyNature2020	5024	105	3322-2921 calBCE (4421±30 BP, OxA-36080)	Ireland, Meath, Site Z, Newgrange	Ireland	53.6953	-6.4751	0.539415	0.78	0.22	0	0.012	0.012	0
PB1327.SG	CassidyNature2020	5407	73	3626-3356 calBCE (4667±54 BP, UBA-39195)	Ireland, Clare, Parknabinnia	Ireland	52.9855	-9.11145	0.0145518	0.795	0.189	0.016	0.014	0.015	0.016
PB1794.SG	CassidyNature2020	5486	76	3642-3377 calBCE (4764±54 BP, UBA-39197)	Ireland, Clare, Parknabinnia	Ireland	52.9855	-9.11145	0.484666	0.788	0.212	0	0.013	0.013	0
PB186.SG	CassidyNature2020	5393	51	3516-3359 calBCE (4638±36 BP, UBA-35072)	Ireland, Clare, Parknabinnia	Ireland	52.9855	-9.11145	0.192043	0.789	0.211	0	0.013	0.013	0
PB2031.SG	CassidyNature2020	5431	77	3628-3373 calBCE (4712±35 BP, UBA-38304)	Ireland, Clare, Parknabinnia	Ireland	52.9855	-9.11145	0.432035	0.788	0.212	0	0.013	0.013	0
PB357.SG	CassidyNature2020	5545	45	3654-3528 calBCE (4835±28 BP) [R_combine: (4762±37 BP, UBA-38307;); (4917±40 BP, UBA-39192)]	Ireland, Clare, Parknabinnia	Ireland	52.9855	-9.11145	0.47482	0.804	0.196	0	0.012	0.012	0
PB443.SG	CassidyNature2020	5474	80	3634-3378 calBCE (4739±35 BP, UBA-38303)	Ireland, Clare, Parknabinnia	Ireland	52.9855	-9.11145	0.940969	0.783	0.217	0	0.013	0.013	0
PB581.SG	CassidyNature2020	5413	67	3625-3363 calBCE (4679±48 BP, UBA-38316)	Ireland, Clare, Parknabinnia	Ireland	52.9855	-9.11145	0.214055	0.8	0.2	0	0.013	0.013	0
PB672.SG	CassidyNature2020	5442	81	3628-3376 calBCE (4722±27 BP) [R_combine: (4765±32 BP, UBA-35067;); (4636±45 BP, UBA-39193)]	Ireland, Clare, Parknabinnia	Ireland	52.9855	-9.11145	0.574935	0.778	0.222	0	0.012	0.012	0
PB675.SG	CassidyNature2020	5171	80	3362-3102 calBCE (4527±27 BP) [R_combine: (4394±35 BP, UBA-35064;); (4707±42 BP, UBA-39194)]	Ireland, Clare, Parknabinnia	Ireland	52.9855	-9.11145	0.875421	0.737	0.263	0	0.013	0.013	0
PB754.SG	CassidyNature2020	5375	75	3523-3193 calBCE (4622±41 BP, UBA-39196)	Ireland, Clare, Parknabinnia	Ireland	52.9855	-9.11145	0.693344	0.771	0.229	0	0.014	0.014	0
PB768.SG	CassidyNature2020	5475	79	3639-3376 calBCE (4751±55 BP, UBA-38309)	Ireland, Clare, Parknabinnia	Ireland	52.9855	-9.11145	0.244718	0.781	0.219	0	0.013	0.013	0
PN02.SG	CassidyNature2020	5546	55	3706-3521 calBCE (4834±45 BP, UBA-38313)	Ireland, Clare, Poulnabrone	Ireland	53.0487	-9.14005	0.0237275	0.781	0.219	0	0.013	0.013	0
PN03.SG	CassidyNature2020	5460	81	3633-3376 calBCE (4732±43 BP, UBA-38317)	Ireland, Clare, Poulnabrone	Ireland	53.0487	-9.14005	0.247206	0.781	0.219	0	0.013	0.013	0
PN04.SG	CassidyNature2020	5742	83	3946-3653 calBCE (4999±48 BP, UBA-38312)	Ireland, Clare, Poulnabrone	Ireland	53.0487	-9.14005	0.626559	0.823	0.177	0	0.012	0.012	0
PN05.SG	CassidyNature2020	5729	79	3944-3651 calBCE (4992±40 BP, UBA-38308)	Ireland, Clare, Poulnabrone	Ireland	53.0487	-9.14005	0.137058	0.786	0.214	0	0.013	0.013	0
PN06.SG	CassidyNature2020	5459	81	3633-3376 calBCE (4731±42 BP, UBA-38311)	Ireland, Clare, Poulnabrone	Ireland	53.0487	-9.14005	0.168607	0.787	0.213	0	0.013	0.013	0
PN07.SG	CassidyNature2020	5410	65	3623-3371 calBCE (4697±32 BP, UBA-35065)	Ireland, Clare, Poulnabrone	Ireland	53.0487	-9.14005	0.366358	0.795	0.205	0	0.013	0.013	0
PN10_PN113.SG	CassidyNature2020	5746	76	3945-3656 calBCE (5004±31 BP, OxA-25950)	Ireland, Clare, Poulnabrone	Ireland	53.0487	-9.14005	0.611805	0.811	0.189	0	0.012	0.012	0
PN112.SG	CassidyNature2020	5558	47	3704-3529 calBCE (4845±29 BP, OxA-25949)	Ireland, Clare, Poulnabrone	Ireland	53.0487	-9.14005	0.316849	0.798	0.202	0	0.013	0.013	0
PN12.SG	CassidyNature2020	5383	67	3523-3341 calBCE (4629±41 BP, UBA-39198)	Ireland, Clare, Poulnabrone	Ireland	53.0487	-9.14005	0.60779	0.786	0.214	0	0.013	0.013	0
PN13.SG	CassidyNature2020	5572	51	3708-3529 calBCE (4854±33 BP, UBA-39199)	Ireland, Clare, Poulnabrone	Ireland	53.0487	-9.14005	0.228431	0.787	0.213	0	0.014	0.014	0
PN16.SG	CassidyNature2020	5442	80	3630-3374 calBCE (4719±38 BP, UBA-39202)	Ireland, Clare, Poulnabrone	Ireland	53.0487	-9.14005	0.407173	0.8	0.2	0	0.013	0.013	0
prs002.SG	SanchezQuintoPNAS2019	5665	46	3785-3649 calBCE (4950±30 BP, Beta-446171)	Primrose Grange	Ireland	54.2469	-8.55609	0.0887241	0.81	0.19	0	0.013	0.013	0
prs006.WGC.SG	SanchezQuintoPNAS2019	5480	78	3633-3378 calBCE (4740±30 BP, Beta-446177)	Primrose Grange	Ireland	54.2469	-8.55609	0.224974	0.799	0.201	0	0.014	0.014	0
prs010.WGC.SG	SanchezQuintoPNAS2019	5522	45	3640-3518 calBCE (4780±30 BP, Beta-446176)	Primrose Grange	Ireland	54.2469	-8.55609	0.825441	0.774	0.226	0	0.016	0.016	0
prs012.WGC.SG	SanchezQuintoPNAS2019	5650	38	3771-3645 calBCE (4930±30 BP, Beta-446178)	Primrose Grange	Ireland	54.2469	-8.55609	0.0892239	0.788	0.212	0	0.014	0.014	0
prs013.SG	SanchezQuintoPNAS2019	5403	58	3605-3370 calBCE (4690±30 BP, Beta-446179)	Primrose Grange	Ireland	54.2469	-8.55609	0.724668	0.799	0.201	0	0.013	0.013	0
prs016.SG	SanchezQuintoPNAS2019	5539	44	3651-3528 calBCE (4830±30 BP, Beta-446180)	Primrose Grange	Ireland	54.2469	-8.55609	0.623859	0.828	0.172	0	0.012	0.012	0
prs018.WGC.SG	SanchezQuintoPNAS2019	5643	35	3769-3642 calBCE (4920±30 BP, Beta-446182)	Primrose Grange	Ireland	54.2469	-8.55609	0.804031	0.788	0.212	0	0.017	0.017	0
BRC022.SG	SaupeScheibCurrBio2021	5152	91	3355 - 3028 calBCE (4489±41 BP, UBA-41611)	Vicenza, Berici Hills, Grottina dei Covoloni del Broion	Italy	45.4676	11.5898	0.131567	0.875	0.125	0	0.013	0.013	0
FIL004.AG	MarcusNatureCommunications2020	5155	87	3338-3029 calBCE (4472±25 BP, MAMS-38276)	Sardinia, Macomer, NUO, Filigosa, t.1	Italy	40.2781	8.76917	0.0164195	0.844	0.156	0	0.015	0.015	0
I15945.AG	FernandesNatureEcologyEvolution2020	5825	52	3967-3798 calBCE (5095±30 BP, PSUAMS-6936)	Sardinia, Anghelu Ruju	Italy	40.6267	8.32306	0.0809417	0.822	0.178	0	0.016	0.016	0
I15946.AG	FernandesNatureEcologyEvolution2020	5968	46	4158-3958 calBCE (5205±30 BP, PSUAMS-6699)	Sardinia, Anghelu Ruju	Italy	40.6267	8.32306	0.465374	0.845	0.155	0	0.012	0.012	0
I16165.AG	FernandesNatureEcologyEvolution2020	5671	44	3787-3652 calBCE (4960±25 BP, PSUAMS-6924)	Sardinia, Sa Ucca de su Tintirriolu	Italy	40.4106	8.63972	0.130376	0.846	0.154	0	0.012	0.012	0
I16166.AG	FernandesNatureEcologyEvolution2020	5746	73	3941-3658 calBCE (5005±25 BP, PSUAMS-6925)	Sardinia, Sa Ucca de su Tintirriolu	Italy	40.4106	8.63972	0.747634	0.853	0.147	0	0.015	0.015	0
I16168.AG	FernandesNatureEcologyEvolution2020	5807	61	3949-3714 calBCE (5035±25 BP, PSUAMS-6926)	Sardinia, Anghelu Ruju	Italy	40.6267	8.32306	0.171527	0.877	0.123	0	0.012	0.012	0
I16183.AG	FernandesNatureEcologyEvolution2020	5164	76	3346-3098 calBCE (4500±25 BP, PSUAMS-6935)	Sardinia, Anghelu Ruju	Italy	40.6267	8.32306	0.531751	0.834	0.166	0	0.013	0.013	0
I4930.AG	OlaldeNature2018	4709	65	2877-2635 calBCE (4160±20 BP, PSUAMS-3054)	Sicily, Partanna, Pergole 2	Italy	37.735	12.9619	0.0646809	0.853	0	0.147	0.023	0	0.023
LON003.AG	MarcusNatureCommunications2020	6274	41	4442-4252 calBCE (5481±32 BP, MAMS-39524)	Sardinia, Seulo, CA, Grutta I de Longu Fresu	Italy	39.87	9.2356	0.0938561	0.838	0.162	0	0.013	0.013	0
NEO828.SG	AllentoftNature2024	5100	87	3300-3000 BCE	Gaudo (Campania)	Italy	40.416	15.066	0.0177245	0.847	0.145	0.008	0.02	0.024	0.029
NEO830.SG	AllentoftNature2024	5348	30	3516-3369 calBCE (4661¬±30 BP, OxA-18284)	Fontenoce (Marche, Macerata, Recanati)	Italy	43.383	13.55	0.0372425	0.796	0.145	0.059	0.019	0.022	0.026
NOE001.AG	MarcusNatureCommunications2020	6090	64	4246-4001 calBCE (5307±32 BP, MAMS-39526)	Sardinia, Ossi, SS, Noeddale	Italy	40.6661	8.59315	0.172591	0.8	0.115	0.085	0.024	0.028	0.032
NOE002.AG	MarcusNatureCommunications2020	6132	78	4325-4053 calBCE (5352±32 BP, MAMS-39527)	Sardinia, Ossi, SS, Noeddale	Italy	40.6661	8.59315	0.950827	0.82	0.18	0	0.017	0.017	0
R24.SG	AntonioGaoMootsScience2019	5396	56	3599-3373 calBCE (4700±20 BP, UCIAMS-198886)	Sardinia, Su Crocefissu	Italy	40.8101	8.44221	0.29322	0.836	0.164	0	0.012	0.012	0
R4.SG	AntonioGaoMootsScience2019	4841	10	2906-2880 calBCE (4260±15 BP, UCIAMS-198576)	Abruzzo, Grotta de Continenza	Italy	41.96	13.54	0.164244	0.895	0.105	0	0.011	0.011	0
R5.SG	AntonioGaoMootsScience2019	4832	24	2905-2786 calBCE (4245±15 BP, UCIAMS-198577)	Abruzzo, Grotta de Continenza	Italy	41.96	13.54	0.0370425	0.88	0.12	0	0.011	0.011	0
RISE487.SG	AllentoftNature2015	5207	94	3485-3103 calBCE (4557±28 BP, OxA-X-2621)	Lombardy, Remedello di Sotto	Italy	45.26	10.379	0.0596105	0.844	0.156	0	0.013	0.013	0
RISE489.SG	AllentoftNature2015	4702	96	2909-2576 calBCE (4185±70 BP, ETH-12188)	Lombardy, Remedello di Sotto	Italy	45.26	10.379	0.137881	0.854	0.146	0	0.011	0.011	0
SID005.AG	MarcusNatureCommunications2020	6095	65	4310-4047 calBCE (5316±31 BP, MAMS-39532)	Sardinia, Ossi, SS, S,isteridolzu	Italy	40.624	8.63669	0.389806	0.86	0.14	0	0.016	0.016	0
SID006.AG	MarcusNatureCommunications2020	4663	87	2866-2577 calBCE (4117±28 BP, MAMS-39533)	Sardinia, Ossi, SS, Sisteridolzu	Italy	40.624	8.63669	0.270391	0.863	0.137	0	0.016	0.016	0
SUC008.AG	MarcusNatureCommunications2020	5817	53	3947-3779 calBCE (5042±21 BP, MAMS-38301)	Sardinia, Porto Torres, SAS, Su Crucifissu Mannu, t.22	Italy	40.8103	8.44418	0.403611	0.84	0.16	0	0.012	0.012	0
UZZ099.AG	YuvandeLoosdrechtiScience2022	5951	41	4050-3951 calBCE (5185±31 BP)	Sicily, Grotta dell’Uzzo	Italy	38.11	12.7866	0.122121	0.744	0.094	0.162	0.024	0.028	0.037
I4435.AG	MathiesonNature2018	5972	50	4214-3958 calBCE (5210±30 BP, PSUAMS-2232)	Zvejnieki	Latvia	56.2833	25.1333	0.528434	0	0.06	0.94	0	0.019	0.019
I4436.AG	MathiesonNature2018	6109	70	4318-4051 calBCE (5335±30 BP, PSUAMS-2233)	Zvejnieki	Latvia	56.2833	25.1333	0.24094	0	0.284	0.716	0	0.018	0.018
I4554.AG	MathiesonNature2018	5946	39	4048-3951 calBCE (5180±30 BP, PSUAMS-2237)	Zvejnieki	Latvia	56.2833	25.1333	0.594877	0	0.09	0.91	0	0.019	0.019
Latvia_MN2.SG	JonesCurrentBiology2017	5997	88	4236-3818 calBCE (5211±56 BP) [R_combine: (5180±65 BP, Ua-19813); (5290±105 BP)]	Zvejnieki	Latvia	56.2833	25.1333	0.457504	0	0.099	0.901	0	0.02	0.02
Donkalnis1.AG	MittnikNatureCommunications2018	6150	751	5500-2900 BCE	Donkalnis	Lithuania	55.808	24.422	0.715617	0.082	0.667	0.251	0.022	0.031	0.035
Kretuonas2.AG	MittnikNatureCommunications2018	6150	751	5500-2900 BCE	Kretuonas 1B	Lithuania	55.26	26.098	0.0163826	0	0.778	0.222	0	0.018	0.018
Steigen.SG	GuntherPLoSBiology2018	5857	54	4000-3814 calBCE	Steigen	Norway	67.81	14.681	0.0194863	0.024	0.408	0.568	0.013	0.018	0.02
I2403.AG	MathiesonNature2018	4667	87	2868-2577 calBCE (4120±30 BP, Beta-430712)	Kierzkowo	Poland	52.85	17.8833	0.784602	0.682	0.216	0.102	0.016	0.018	0.019
[truncated: 476 more rows]

## Sheet: Supp Table 8
Supplementary Table 8. qpAdm results for the Lower Rhine-Meuse Neolithic group, separately for each chromosome.
[truncated: 28 more rows]

## Sheet: Supp Table 9
Supplementary Table 9. qpAdm results for Late Neolithic and Early Bronze Age individuals/groups from the Lower Rhine-Meuse region, and Bell Beaker-associated individuals groups from other regions.
[truncated: 691 more rows]

[truncated: 7 more sheets: Supp Table 10, Supp Table 11, Supp Table 12, Supp Table 13, Supp Table 14, Supp Table 15, Supp Table 16]
